# Supplementary material for: N 1,N 2-Bis(6-methyl-2-pyrid­yl)formamidine
Source: Acta Crystallogr Sect E Struct Rep Online. 2009 Apr 30;65(Pt 5):o1168. doi: 10.1107/S1600536809015591 (PMC2977833; doi:10.1107/S1600536809015591)
Supplement: Supplementary file 1 [file e-65-o1168-sup1.cif]

##############################################################################
###                                                                        ###
###        Electronic paper (Acta Crystallographica Section E)             ###
###                                                                        ###
##############################################################################
#                                                                            #
# This CIF contains the data in a paper accepted for publication in Acta     #
# Crystallographica Section E. It conforms to the requirements of Notes      #
# for Authors for Section E, and has been peer reviewed under the auspices   #
# of the IUCr Commission on Journals.                                        #
#                                                                            #
# Full details of the Crystallographic Information File format               #
# are given in the paper "The Crystallographic Information File (CIF):       #
# a New Standard Archive File for Crystallography" by S. R. Hall, F. H.      #
# Allen and I. D. Brown [Acta Cryst. (1991), A47, 655-685].                  #
#                                                                            #
# The current version of the core CIF dictionary is obtainable from          #
# ftp://ftp.iucr.org/pub/cif_core.dic. The current version number is 2.4.    #
#                                                                            #
# Software is freely available for graphical display of the structure(s) in  #
# this CIF.  For information consult the CIF home page http://www.iucr.org/  #
# cif/home.html                                                              #
#                                                                            #
# This file may be used for bona fide research purposes within the           #
# scientific community so long as proper attribution is given to the journal # 
# article from which it was obtained.                                        #
#                                                                            #
##############################################################################
                                             
data_I
_audit_creation_method     SHELXL-97
_chemical_name_systematic
;
<i>N</i>^1^,<i>N</i>^2^-Bis(6-methyl-2-pyridyl)formamidine
;
_chemical_name_common     ?
_chemical_formula_moiety     'C13 H14 N4'
_chemical_formula_sum     'C13 H14 N4'
_chemical_formula_iupac     'C13 H14 N4'
_chemical_formula_weight     226.28
_chemical_melting_point     ?
_symmetry_cell_setting     Monoclinic
_symmetry_space_group_name_H-M     'P 21/c'
_symmetry_space_group_name_Hall     '-P 2ybc'
loop_
    _symmetry_equiv_pos_as_xyz
    'x, y, z'
    '-x, y+1/2, -z+1/2'
    '-x, -y, -z'
    'x, -y-1/2, z-1/2'
_cell_length_a     6.0364(4)
_cell_length_b     19.6697(14)
_cell_length_c     10.4040(7)
_cell_angle_alpha     90.00
_cell_angle_beta     96.0810(10)
_cell_angle_gamma     90.00
_cell_volume     1228.36(15)
_cell_formula_units_Z     4
_cell_measurement_reflns_used     7002
_cell_measurement_theta_min     2.07
_cell_measurement_theta_max     28.26
_cell_measurement_temperature     298(2)
_exptl_crystal_description     Block
_exptl_crystal_colour     yellow
_exptl_crystal_size_max     0.5
_exptl_crystal_size_mid     0.5
_exptl_crystal_size_min     0.3
_exptl_crystal_density_diffrn     1.224
_exptl_crystal_density_meas     ?
_exptl_crystal_density_method     'not measured'
_exptl_crystal_F_000     480
_exptl_absorpt_coefficient_mu     0.077
_exptl_absorpt_correction_type     multi-scan
_exptl_absorpt_process_details     '(<i>SADABS</i>; Bruker, 1997)'
_exptl_absorpt_correction_T_min     0.6826
_exptl_absorpt_correction_T_max     0.7922
_exptl_special_details
;
;
_diffrn_ambient_temperature     298(2)
_diffrn_radiation_type     MoK\a
_diffrn_radiation_wavelength     0.71073
_diffrn_radiation_source     'fine-focus sealed tube'
_diffrn_radiation_monochromator     graphite
_diffrn_measurement_device_type     'Bruker SMART 1000'
_diffrn_measurement_method     '\f and \w'
_diffrn_detector_area_resol_mean     ?
_diffrn_reflns_number     7002
_diffrn_reflns_av_R_equivalents     0.1103
_diffrn_reflns_av_sigmaI/netI     0.0722
_diffrn_reflns_theta_min     2.07
_diffrn_reflns_theta_max     28.26
_diffrn_reflns_theta_full     28.26
_diffrn_measured_fraction_theta_max     0.960
_diffrn_measured_fraction_theta_full     0.960
_diffrn_reflns_limit_h_min     -8
_diffrn_reflns_limit_h_max     8
_diffrn_reflns_limit_k_min     -22
_diffrn_reflns_limit_k_max     26
_diffrn_reflns_limit_l_min     -13
_diffrn_reflns_limit_l_max     8
_diffrn_standards_number     0
_diffrn_standards_interval_count     .
_diffrn_standards_interval_time     .
_diffrn_standards_decay_%     ?
_refine_special_details
;
Refinement of <i>F</i>^2^ against ALL reflections. The weighted <i>R</i>-factor
<i>wR</i> and goodness of fit <i>S</i> are based on <i>F</i>^2^, conventional
<i>R</i>-factors <i>R</i> are based on <i>F</i>, with <i>F</i> set to zero for
negative <i>F</i>^2^. The threshold expression of <i>F</i>^2^ >
\s(<i>F</i>^2^) is used only for calculating <i>R</i>-factors(gt) <i>etc</i>.
and is not relevant to the choice of reflections for refinement.
<i>R</i>-factors based on <i>F</i>^2^ are statistically about twice as large
as those based on <i>F</i>, and <i>R</i>- factors based on ALL data will be
even larger.
;
_reflns_number_total     2912
_reflns_number_gt     2313
_reflns_threshold_expression     I>2\s(I)
_refine_ls_structure_factor_coef     Fsqd
_refine_ls_matrix_type     full
_refine_ls_R_factor_all     0.0767
_refine_ls_R_factor_gt     0.0597
_refine_ls_wR_factor_gt     0.1364
_refine_ls_wR_factor_ref     0.1482
_refine_ls_goodness_of_fit_ref     1.090
_refine_ls_restrained_S_all     1.090
_refine_ls_number_reflns     2912
_refine_ls_number_parameters     161
_refine_ls_number_restraints     0
_refine_ls_number_constraints     50
_refine_ls_hydrogen_treatment     mixed
_refine_ls_weighting_scheme     calc
_refine_ls_weighting_details
         'calc w=1/[\s^2^(Fo^2^)+(0.0514P)^2^+0.2913P] where P=(Fo^2^+2Fc^2^)/3'
_atom_sites_solution_hydrogens     difmap
_atom_sites_solution_primary     direct
_atom_sites_solution_secondary     difmap
_refine_ls_shift/su_max     0.000
_refine_ls_shift/su_mean     0.000
_refine_diff_density_max     0.156
_refine_diff_density_min     -0.212
_refine_ls_extinction_method     'SHELXL97 (Sheldrick, 2008)'
_refine_ls_extinction_coef     0.050(6)
_refine_ls_extinction_expression
                                  'Fc^*^=kFc[1+0.001xFc^2^\l^3^/sin(2\q)]^-1/4^'
loop_
    _atom_type_symbol
    _atom_type_description
    _atom_type_scat_dispersion_real
    _atom_type_scat_dispersion_imag
    _atom_type_scat_source
    'C' 'C' 0.0033 0.0016
                         'International Tables Vol C Tables 4.2.6.8 and 6.1.1.4'
    'H' 'H' 0.0000 0.0000
                         'International Tables Vol C Tables 4.2.6.8 and 6.1.1.4'
    'N' 'N' 0.0061 0.0033
                         'International Tables Vol C Tables 4.2.6.8 and 6.1.1.4'
_computing_data_collection     'SMART (Bruker, 1997)'
_computing_cell_refinement     'SAINT (Bruker, 1997)'
_computing_data_reduction
;
SAINT (Bruker, 1997) and SHELXTL (Sheldrick, 2008)
;
_computing_structure_solution     'SHELXS97 (Sheldrick, 2008)'
_computing_structure_refinement     'SHELXL97 (Sheldrick, 2008)'
_computing_molecular_graphics     'SHELXTL (Sheldrick, 2008)'
_computing_publication_material     'SHELXTL (Sheldrick, 2008)'
loop_
    _atom_site_type_symbol
    _atom_site_label
    _atom_site_fract_x
    _atom_site_fract_y
    _atom_site_fract_z
    _atom_site_U_iso_or_equiv
    _atom_site_adp_type
    _atom_site_calc_flag
    _atom_site_refinement_flags
    _atom_site_occupancy
    _atom_site_disorder_assembly
    _atom_site_disorder_group
    N N1 0.1831(2) 0.44487(7) 0.66067(13) 0.0459(3) Uani d . 1 . .
    N N2 0.2674(2) 0.49243(7) 0.86759(12) 0.0470(3) Uani d . 1 . .
    N N3 0.5357(2) 0.57705(7) 0.89283(13) 0.0497(4) Uani d . 1 . .
    N N4 0.4953(2) 0.67233(7) 0.76126(13) 0.0481(3) Uani d . 1 . .
    C C1 0.1286(4) 0.39836(12) 0.44484(19) 0.0733(6) Uani d . 1 . .
    H H1B 0.1775 0.4392 0.4059 0.110 Uiso calc R 1 . .
    H H1C 0.0140 0.3772 0.3874 0.110 Uiso calc R 1 . .
    H H1D 0.2521 0.3677 0.4613 0.110 Uiso calc R 1 . .
    C C2 0.0383(3) 0.41552(8) 0.56991(16) 0.0514(4) Uani d . 1 . .
    C C3 -0.1794(3) 0.40215(10) 0.5912(2) 0.0620(5) Uani d . 1 . .
    H H3A -0.2780 0.3832 0.5262 0.074 Uiso calc R 1 . .
    C C4 -0.2488(3) 0.41725(10) 0.7103(2) 0.0640(5) Uani d . 1 . .
    H H4B -0.3947 0.4083 0.7263 0.077 Uiso calc R 1 . .
    C C5 -0.1007(3) 0.44564(9) 0.80515(18) 0.0538(4) Uani d . 1 . .
    H H5A -0.1423 0.4549 0.8869 0.065 Uiso calc R 1 . .
    C C6 0.1131(3) 0.46006(8) 0.77451(15) 0.0433(3) Uani d . 1 . .
    C C7 0.3682(3) 0.54351(8) 0.82345(15) 0.0455(4) Uani d . 1 . .
    H H7A 0.3238 0.5581 0.7396 0.055 Uiso calc R 1 . .
    C C8 0.6236(3) 0.63789(8) 0.85033(15) 0.0457(4) Uani d . 1 . .
    C C9 0.8327(3) 0.65966(10) 0.90180(19) 0.0627(5) Uani d . 1 . .
    H H9A 0.9187 0.6341 0.9635 0.075 Uiso calc R 1 . .
    C C10 0.9085(4) 0.72061(12) 0.8581(2) 0.0751(6) Uani d . 1 . .
    H H10A 1.0476 0.7370 0.8908 0.090 Uiso calc R 1 . .
    C C11 0.7783(4) 0.75724(10) 0.7662(2) 0.0684(6) Uani d . 1 . .
    H H11A 0.8277 0.7986 0.7367 0.082 Uiso calc R 1 . .
    C C12 0.5739(3) 0.73169(9) 0.71856(17) 0.0540(4) Uani d . 1 . .
    C C13 0.4238(4) 0.76673(12) 0.6146(2) 0.0764(6) Uani d . 1 . .
    H H13A 0.2724 0.7640 0.6345 0.115 Uiso calc R 1 . .
    H H13B 0.4367 0.7450 0.5330 0.115 Uiso calc R 1 . .
    H H13C 0.4666 0.8136 0.6097 0.115 Uiso calc R 1 . .
    H H3N 0.602(3) 0.5592(11) 0.966(2) 0.064(6) Uiso d . 1 . .
loop_
    _atom_site_aniso_label
    _atom_site_aniso_U_11
    _atom_site_aniso_U_22
    _atom_site_aniso_U_33
    _atom_site_aniso_U_12
    _atom_site_aniso_U_13
    _atom_site_aniso_U_23
    N1 0.0435(7) 0.0473(7) 0.0455(7) 0.0045(5) -0.0024(5) -0.0009(5)
    N2 0.0501(7) 0.0479(7) 0.0413(7) -0.0025(6) -0.0021(5) 0.0012(5)
    N3 0.0584(8) 0.0448(7) 0.0428(7) -0.0054(6) -0.0082(6) 0.0033(6)
    N4 0.0531(7) 0.0449(7) 0.0455(7) 0.0010(6) 0.0018(6) 0.0001(6)
    C1 0.0852(14) 0.0787(14) 0.0535(10) 0.0134(12) -0.0042(10) -0.0171(10)
    C2 0.0541(9) 0.0462(9) 0.0510(9) 0.0083(7) -0.0082(7) -0.0049(7)
    C3 0.0515(9) 0.0568(10) 0.0727(12) -0.0009(8) -0.0160(8) -0.0071(9)
    C4 0.0404(8) 0.0656(12) 0.0847(14) -0.0037(8) -0.0002(8) 0.0039(10)
    C5 0.0466(9) 0.0583(10) 0.0567(10) 0.0035(7) 0.0068(7) 0.0021(8)
    C6 0.0425(8) 0.0403(7) 0.0457(8) 0.0032(6) -0.0020(6) 0.0031(6)
    C7 0.0513(9) 0.0441(8) 0.0394(7) 0.0019(7) -0.0033(6) 0.0004(6)
    C8 0.0529(9) 0.0426(8) 0.0406(8) -0.0018(6) 0.0006(6) -0.0041(6)
    C9 0.0642(11) 0.0625(11) 0.0569(10) -0.0101(9) -0.0145(8) 0.0035(8)
    C10 0.0751(13) 0.0725(13) 0.0732(13) -0.0292(11) -0.0123(10) -0.0006(10)
    C11 0.0855(14) 0.0527(10) 0.0654(12) -0.0207(10) 0.0010(10) 0.0008(9)
    C12 0.0693(11) 0.0423(8) 0.0506(9) -0.0011(8) 0.0069(8) -0.0017(7)
    C13 0.0903(15) 0.0602(12) 0.0768(14) 0.0066(11) 0.0008(11) 0.0175(10)
_geom_special_details
;
All e.s.d.'s (except the e.s.d. in the dihedral angle between two l.s. planes)
are estimated using the full covariance matrix. The cell e.s.d.'s are taken
into account individually in the estimation of e.s.d.'s in distances, angles
and torsion angles; correlations between e.s.d.'s in cell parameters are only
used when they are defined by crystal symmetry. An approximate (isotropic)
treatment of cell e.s.d.'s is used for estimating e.s.d.'s involving l.s.
planes.
;
loop_
    _geom_bond_atom_site_label_1
    _geom_bond_atom_site_label_2
    _geom_bond_site_symmetry_2
    _geom_bond_distance
    _geom_bond_publ_flag
    N1 C6 . 1.333(2) ?
    N1 C2 . 1.347(2) ?
    N2 C7 . 1.285(2) ?
    N2 C6 . 1.4212(19) ?
    N3 C7 . 1.350(2) ?
    N3 C8 . 1.400(2) ?
    N3 H3N . 0.90(2) ?
    N4 C8 . 1.329(2) ?
    N4 C12 . 1.353(2) ?
    C1 C2 . 1.502(3) ?
    C1 H1B . 0.9600 ?
    C1 H1C . 0.9600 ?
    C1 H1D . 0.9600 ?
    C2 C3 . 1.380(3) ?
    C3 C4 . 1.382(3) ?
    C3 H3A . 0.9300 ?
    C4 C5 . 1.378(3) ?
    C4 H4B . 0.9300 ?
    C5 C6 . 1.391(2) ?
    C5 H5A . 0.9300 ?
    C7 H7A . 0.9300 ?
    C8 C9 . 1.386(2) ?
    C9 C10 . 1.377(3) ?
    C9 H9A . 0.9300 ?
    C10 C11 . 1.376(3) ?
    C10 H10A . 0.9300 ?
    C11 C12 . 1.375(3) ?
    C11 H11A . 0.9300 ?
    C12 C13 . 1.503(3) ?
    C13 H13A . 0.9600 ?
    C13 H13B . 0.9600 ?
    C13 H13C . 0.9600 ?
loop_
    _geom_angle_atom_site_label_1
    _geom_angle_atom_site_label_2
    _geom_angle_atom_site_label_3
    _geom_angle_site_symmetry_1
    _geom_angle_site_symmetry_3
    _geom_angle
    _geom_angle_publ_flag
    C6 N1 C2 . . 118.40(14) ?
    C7 N2 C6 . . 114.08(13) ?
    C7 N3 C8 . . 122.43(14) ?
    C7 N3 H3N . . 120.3(14) ?
    C8 N3 H3N . . 117.1(14) ?
    C8 N4 C12 . . 118.06(15) ?
    C2 C1 H1B . . 109.5 ?
    C2 C1 H1C . . 109.5 ?
    H1B C1 H1C . . 109.5 ?
    C2 C1 H1D . . 109.5 ?
    H1B C1 H1D . . 109.5 ?
    H1C C1 H1D . . 109.5 ?
    N1 C2 C3 . . 121.81(16) ?
    N1 C2 C1 . . 115.82(17) ?
    C3 C2 C1 . . 122.37(16) ?
    C2 C3 C4 . . 119.16(16) ?
    C2 C3 H3A . . 120.4 ?
    C4 C3 H3A . . 120.4 ?
    C5 C4 C3 . . 119.60(17) ?
    C5 C4 H4B . . 120.2 ?
    C3 C4 H4B . . 120.2 ?
    C4 C5 C6 . . 117.76(17) ?
    C4 C5 H5A . . 121.1 ?
    C6 C5 H5A . . 121.1 ?
    N1 C6 C5 . . 123.18(15) ?
    N1 C6 N2 . . 117.34(14) ?
    C5 C6 N2 . . 119.49(15) ?
    N2 C7 N3 . . 123.18(14) ?
    N2 C7 H7A . . 118.4 ?
    N3 C7 H7A . . 118.4 ?
    N4 C8 C9 . . 123.49(16) ?
    N4 C8 N3 . . 116.34(14) ?
    C9 C8 N3 . . 120.17(15) ?
    C10 C9 C8 . . 117.52(18) ?
    C10 C9 H9A . . 121.2 ?
    C8 C9 H9A . . 121.2 ?
    C11 C10 C9 . . 120.01(18) ?
    C11 C10 H10A . . 120.0 ?
    C9 C10 H10A . . 120.0 ?
    C12 C11 C10 . . 118.93(18) ?
    C12 C11 H11A . . 120.5 ?
    C10 C11 H11A . . 120.5 ?
    N4 C12 C11 . . 121.97(17) ?
    N4 C12 C13 . . 115.27(17) ?
    C11 C12 C13 . . 122.75(17) ?
    C12 C13 H13A . . 109.5 ?
    C12 C13 H13B . . 109.5 ?
    H13A C13 H13B . . 109.5 ?
    C12 C13 H13C . . 109.5 ?
    H13A C13 H13C . . 109.5 ?
    H13B C13 H13C . . 109.5 ?
loop_
    _geom_hbond_atom_site_label_D
    _geom_hbond_atom_site_label_H
    _geom_hbond_atom_site_label_A
    _geom_hbond_site_symmetry_A
    _geom_hbond_distance_DH
    _geom_hbond_distance_HA
    _geom_hbond_distance_DA
    _geom_hbond_angle_DHA
    N3 H3N N2 3_667 0.89(2) 2.09(2) 2.9775(19) 173(2)
    C1 H1B Cg1 2_566 0.96 2.83 3.644(2) 143
    C11 H11A Cg1 3_656 0.93 2.96 3.757(2) 145
data_global
_journal_date_recd_electronic     2009-03-12
_journal_date_accepted     2009-04-27
_journal_name_full     'Acta Crystallographica, Section E'
_journal_year     2009
_journal_volume     65
_journal_issue      5
_journal_page_first     o1168
_journal_page_last     o1168
_journal_paper_category     QO
_journal_coeditor_code     FB2144
_publ_contact_author_name     'Jhy-Der Chen'
_publ_contact_author_address
;
Department of Chemistry, Chung-Yuan Christian University,
Chung-Li, Taiwan, R. O. C.
;
_publ_contact_author_email     'jdchen@cycu.edu.tw'
_publ_contact_author_fax     '886-3-2653399'
_publ_contact_author_phone     '886-3-2653351'
_publ_section_title
;
<i>N</i>^1^,<i>N</i>^2^-Bis(6-methyl-2-pyridyl)formamidine
;
loop_
    _publ_author_name
    _publ_author_footnote
    _publ_author_address
    'Wu, Chia-Jun' .
;
Department of Chemistry
Chung-Yuan Christian University
Chung-Li
Taiwan
;
    'Su, Chang-Wei' .
;
Department of Chemistry
Chung-Yuan Christian University
Chung-Li
Taiwan
Republic of China
;
    'Yeh, Chun-Wei' .
;
Department of Chemistry
Chung-Yuan Christian University
Chung-Li
Taiwan
Republic of China
;
    'Chen, Jhy-Der' .
;
Department of Chemistry
Chung-Yuan Christian University
Chung-Li
Taiwan
Republic of China
;
    'Wang, Ju-Chun' .
;
Department of Chemistry
Soochow University
Taipei
Taiwan
Republic of China
;
