# Supplementary material for: N 1,N 2-Bis(6-methyl-2-pyrid­yl)formamidine
Source: Acta Crystallogr Sect E Struct Rep Online. 2009 Apr 30;65(Pt 5):o1168. doi: 10.1107/S1600536809015591 (PMC2977833; doi:10.1107/S1600536809015591)
Supplement: Supplementary file 2 [file e-65-o1168-Isup2.hkl]

# 
# h,k,l, Fc-squared, Fo-squared, sigma(Fo-squared) and status flag 
# 
data_I
_shelx_title ' men4m in P2(1)/c' 
_shelx_refln_list_code          4 
_shelx_F_calc_maximum       89.44 
_exptl_crystal_F_000       480.00 
_reflns_d_resolution_high  0.7505 
 
loop_ 
 _symmetry_equiv_pos_as_xyz 
 'x, y, z' 
 '-x, y+1/2, -z+1/2' 
 '-x, -y, -z' 
 'x, -y-1/2, z-1/2' 
 
_cell_length_a     6.0364 
_cell_length_b    19.6697 
_cell_length_c    10.4040 
_cell_angle_alpha  90.000 
_cell_angle_beta   96.081 
_cell_angle_gamma  90.000 
 
_shelx_F_squared_multiplier     1.000 
 
loop_ 
 _refln_index_h 
 _refln_index_k 
 _refln_index_l 
 _refln_F_squared_calc 
 _refln_F_squared_meas 
 _refln_F_squared_sigma 
 _refln_observed_status 
   1   0   0        0.19        0.56      0.19 o 
   2   0   0        1.58        3.26      0.58 o 
   3   0   0     2225.39     2311.54     51.08 o 
   4   0   0       38.44       50.12      2.32 o 
   5   0   0        0.02        1.54      0.52 o 
   6   0   0        6.68        6.77      0.53 o 
   7   0   0        3.99        5.37      0.67 o 
   1   1   0     2463.99     2469.02     41.91 o 
   2   1   0      999.15     1014.30     11.38 o 
   3   1   0      264.37      310.19     10.94 o 
   4   1   0       18.85       18.61      2.92 o 
   5   1   0        1.14        0.69      0.55 o 
   6   1   0        1.33        0.91      0.54 o 
   7   1   0        1.21        2.81      0.79 o 
   0   2   0     1285.23     1252.74     31.35 o 
   1   2   0     2353.32     2170.24     86.19 o 
   2   2   0     1296.39     1376.85    106.45 o 
   3   2   0       25.43       34.54      1.53 o 
   4   2   0       13.27       20.99      2.12 o 
   5   2   0       24.47       22.38      0.73 o 
   6   2   0        0.16        0.01      0.28 o 
   7   2   0        0.08        0.58      0.60 o 
   1   3   0      348.07      309.30      5.77 o 
   2   3   0        0.51        0.98      0.26 o 
   3   3   0      479.31      486.60      7.36 o 
   4   3   0       14.89        7.33      1.31 o 
   5   3   0        0.24        0.69      0.67 o 
   6   3   0        4.65        6.35      1.67 o 
   7   3   0       31.70       30.93      3.44 o 
   0   4   0      335.76      312.21     16.21 o 
   1   4   0      238.28      242.63     17.39 o 
   2   4   0      138.18      151.12      1.59 o 
   3   4   0       43.05       49.94      4.04 o 
   4   4   0        0.13        0.54      0.50 o 
   5   4   0        9.84       12.18      0.72 o 
   6   4   0       80.82       74.30      1.67 o 
   7   4   0        3.75        6.30      1.81 o 
   1   5   0        2.11        0.09      0.21 o 
   2   5   0      802.58      359.21    136.88 o 
   3   5   0       46.91       44.45      1.03 o 
   4   5   0       87.10       76.14      1.50 o 
   5   5   0       69.92       72.34      1.81 o 
   6   5   0       17.92       16.47      1.28 o 
   7   5   0       19.43       31.43      4.30 o 
   0   6   0     7736.95     7999.52    213.41 o 
   1   6   0      371.63      371.92     11.10 o 
   2   6   0       41.56       56.31      1.35 o 
   3   6   0      106.44       89.60     10.74 o 
   4   6   0        9.69        8.88      0.76 o 
   5   6   0       63.89       63.62      1.43 o 
   6   6   0       19.33       20.37      1.60 o 
   7   6   0        0.29        0.05      0.60 o 
   1   7   0       95.49       86.15      5.91 o 
   2   7   0      230.98      222.21      2.85 o 
   3   7   0      306.18      320.12      5.87 o 
   4   7   0       80.71       82.32      1.39 o 
   5   7   0        4.29        4.47      1.44 o 
   6   7   0        1.40        1.65      0.48 o 
   7   7   0        1.84        5.20      1.07 o 
   0   8   0      220.31      234.60      4.23 o 
   1   8   0       53.51       35.11      8.37 o 
   2   8   0      422.50      487.29     67.77 o 
   3   8   0      300.69      310.55      3.55 o 
   4   8   0        0.00       -0.46      0.51 o 
   5   8   0       29.76       42.10     10.31 o 
   6   8   0       19.77       18.88      0.80 o 
   7   8   0       10.00        9.31      1.97 o 
   1   9   0      859.25      883.44     18.50 o 
   2   9   0       49.79       41.43      1.87 o 
   3   9   0      263.77      311.37     28.51 o 
   4   9   0       28.09       37.77      8.32 o 
   5   9   0        8.63       10.80      0.91 o 
   6   9   0        0.25        1.35      0.49 o 
   7   9   0       25.02       34.94      1.53 o 
   0  10   0     1013.56      492.88    318.83 o 
   1  10   0       88.26       90.97      3.26 o 
   2  10   0        6.36        6.90      0.64 o 
   3  10   0       53.90       54.88      0.92 o 
   4  10   0      317.12      315.26      4.96 o 
   5  10   0       11.22       12.61      1.07 o 
   6  10   0        0.48        0.73      1.09 o 
   7  10   0        5.10        4.27      0.98 o 
   1  11   0       45.45       54.08      2.52 o 
   2  11   0        0.36        1.30      0.40 o 
   3  11   0        3.18        3.37      0.36 o 
   4  11   0      190.32      192.03      5.07 o 
   5  11   0        6.06        7.09      1.42 o 
   6  11   0       15.89       14.53      1.11 o 
   7  11   0       31.30       34.81      2.74 o 
   0  12   0      516.70      535.19      9.59 o 
   1  12   0      207.41      193.53      2.50 o 
   2  12   0        0.01        0.68      0.34 o 
   3  12   0      136.77      134.73      2.13 o 
   4  12   0      536.44      541.82     10.62 o 
   5  12   0        1.15        1.58      1.35 o 
   6  12   0        2.36        1.79      0.53 o 
   7  12   0        2.37        4.45      0.65 o 
   1  13   0        8.38        6.20      0.50 o 
   2  13   0       12.29       11.15      0.41 o 
   3  13   0        2.56        2.64      0.38 o 
   4  13   0       41.40       54.74      8.88 o 
   5  13   0        4.87        6.13      1.16 o 
   6  13   0        8.87        8.20      0.63 o 
   0  14   0        0.30        0.68      0.38 o 
   1  14   0       10.66       10.35      0.72 o 
   2  14   0        0.06        0.85      0.44 o 
   3  14   0       79.93       76.06      1.76 o 
   4  14   0       19.05       19.78      0.61 o 
   5  14   0        0.03       -0.36      0.46 o 
   6  14   0       15.08       15.73      1.88 o 
   1  15   0        6.14        6.01      0.52 o 
   2  15   0       48.04       51.02      7.11 o 
   3  15   0      175.64      173.64      8.49 o 
   4  15   0       43.79       41.41      1.26 o 
   5  15   0        2.89        3.26      2.97 o 
   6  15   0        0.34        0.88      0.46 o 
   0  16   0       25.65       24.86      1.30 o 
   1  16   0       42.53       48.22      1.59 o 
   2  16   0       30.89       24.98      2.01 o 
   3  16   0        2.63        2.49      0.61 o 
   4  16   0       14.50       17.65      2.86 o 
   5  16   0        0.08       -0.03      0.39 o 
   6  16   0        0.66        2.23      0.84 o 
   1  17   0       18.02       14.82      3.10 o 
   2  17   0      154.59      169.40     22.05 o 
   3  17   0        0.00        1.39      0.88 o 
   4  17   0        1.02        1.53      0.58 o 
   5  17   0        2.13        2.56      1.37 o 
   6  17   0        7.11        6.97      0.65 o 
   0  18   0       32.33       31.78      1.39 o 
   1  18   0        3.32        1.80      0.58 o 
   2  18   0        1.65        2.05      0.63 o 
   3  18   0       50.61       52.31      1.99 o 
   4  18   0        6.70        4.30      2.69 o 
   5  18   0        8.15        8.11      1.86 o 
   1  19   0       12.87       12.04      0.74 o 
   2  19   0       12.76       11.00      0.55 o 
   3  19   0       10.05       11.17      0.95 o 
   4  19   0        2.00        3.44      1.18 o 
   5  19   0        0.45        4.14      1.11 o 
   0  20   0        4.95        5.25      0.93 o 
   1  20   0      102.75      130.59     40.93 o 
   2  20   0      113.47      111.25      3.26 o 
   3  20   0        0.09        1.08      0.74 o 
   4  20   0       23.48       23.07      4.16 o 
   5  20   0        8.65        9.34      3.04 o 
   1  21   0        9.72       10.49      1.21 o 
   2  21   0        0.31        0.31      0.54 o 
   3  21   0       71.39       74.28     34.27 o 
   4  21   0        6.66        9.40      2.51 o 
   0  22   0      141.32      133.71      3.86 o 
   1  22   0        5.24        4.79      0.67 o 
   2  22   0        2.50        1.05      0.51 o 
   3  22   0        4.83        7.64      3.39 o 
   4  22   0        6.46        6.32      0.79 o 
   1  23   0        2.14        3.82      0.67 o 
   2  23   0       17.37       15.14      1.37 o 
   3  23   0        5.98        4.83      0.67 o 
   0  24   0       17.35       13.19      1.16 o 
   1  24   0        1.70        0.48      0.98 o 
   2  24   0        0.46        0.26      0.56 o 
   2  25   0        1.02        1.59      0.60 o 
   0  26   0        1.98        1.53      0.79 o 
  -8   1   1        1.14        0.56      0.70 o 
  -7   1   1        2.17        1.74      0.41 o 
  -6   1   1       28.68       31.65      1.48 o 
  -5   1   1        4.35        2.12      0.61 o 
  -4   1   1       47.85       45.69      7.15 o 
  -3   1   1      209.64      208.80      9.82 o 
  -2   1   1      138.61      138.90      1.86 o 
  -1   1   1     3296.45     3158.61     79.98 o 
   0   1   1      120.50      113.61      4.07 o 
   1   1   1     2596.48     2340.43     33.81 o 
   2   1   1       48.66       39.78      0.73 o 
   3   1   1        3.88        9.79      0.27 o 
   4   1   1       14.18       18.94      0.70 o 
   5   1   1      117.60      138.51     17.84 o 
   6   1   1        4.01        2.59      0.32 o 
   7   1   1        1.06        0.83      1.18 o 
  -8   2   1        1.68        4.84      1.04 o 
  -7   2   1        5.49        5.56      0.81 o 
  -6   2   1       35.91       33.79      0.74 o 
  -5   2   1        0.63        1.68      0.67 o 
  -4   2   1       49.58       59.62      0.92 o 
  -3   2   1       47.00       54.07      0.93 o 
  -2   2   1     2603.29     2505.30    214.16 o 
  -1   2   1     6164.10     7798.35   1907.36 o 
   0   2   1       94.15       90.11     15.17 o 
   1   2   1     2291.37     2215.58     32.01 o 
   2   2   1      571.95      587.52      6.61 o 
   3   2   1        7.31       10.22      0.27 o 
   4   2   1      154.15      167.33      4.80 o 
   5   2   1       10.22        9.64      0.88 o 
   6   2   1       15.56       15.03      0.54 o 
   7   2   1        2.31        3.91      3.83 o 
  -7   3   1        7.81        9.97      0.69 o 
  -6   3   1       22.33       25.55      2.85 o 
  -5   3   1        0.04        0.34      0.34 o 
  -4   3   1       69.46       75.21      1.08 o 
  -3   3   1        2.72        2.55      0.71 o 
  -2   3   1       20.08       26.96      1.61 o 
  -1   3   1     3955.96     3789.29    103.13 o 
   0   3   1        0.21        0.47      0.18 o 
   1   3   1     3546.42     3925.71    275.19 o 
   2   3   1      184.58      180.07      7.47 o 
   3   3   1      200.56      207.10      5.98 o 
   4   3   1        7.19        7.89      0.55 o 
   5   3   1       80.34       75.17      9.16 o 
   6   3   1        1.21        0.88      0.69 o 
   7   3   1        0.24        1.81      0.98 o 
  -7   4   1        1.78        1.43      0.74 o 
  -6   4   1       37.80       33.42      2.75 o 
  -5   4   1        0.13        0.99      0.57 o 
  -4   4   1       31.47       46.31      3.67 o 
  -3   4   1     1165.62      965.20    138.06 o 
  -2   4   1     1079.49     1021.79     18.63 o 
  -1   4   1      585.07      524.54      7.54 o 
   0   4   1     8000.38     9246.52    163.52 o 
   1   4   1     3971.85     3985.45     57.59 o 
   2   4   1      797.81      778.51     10.28 o 
   3   4   1      286.56      329.68      3.75 o 
   4   4   1       54.14       64.59      5.32 o 
   5   4   1      126.32      134.88      4.00 o 
   6   4   1       10.74        8.92      0.57 o 
   7   4   1        0.22       -0.19      0.70 o 
  -7   5   1       15.93       15.58      1.02 o 
  -6   5   1        4.36        5.54      0.95 o 
  -5   5   1        1.27        1.80      0.54 o 
  -4   5   1        6.46        5.96      0.67 o 
  -3   5   1      172.64      169.77      2.73 o 
  -2   5   1      281.85      277.47      6.08 o 
  -1   5   1        9.18        6.05      0.26 o 
   0   5   1     5198.65     5603.73     70.09 o 
   1   5   1     6414.84     6661.95     96.21 o 
   2   5   1      267.70      286.00      3.24 o 
   3   5   1      377.33      385.43      4.68 o 
   4   5   1        2.50        3.44      0.56 o 
   5   5   1        9.60       10.24      1.82 o 
   6   5   1        6.38        6.65      1.11 o 
   7   5   1        3.35        6.98      1.74 o 
  -7   6   1        0.00        0.46      0.51 o 
  -6   6   1       35.17       29.68      1.79 o 
  -5   6   1        2.48        1.42      0.72 o 
  -4   6   1        1.57        2.46      0.57 o 
  -3   6   1      195.05      143.56     20.86 o 
  -2   6   1       50.51       33.60      7.84 o 
  -1   6   1      153.57      146.14      2.87 o 
   0   6   1      893.67      919.18     11.56 o 
   1   6   1     2447.60     2502.21    119.90 o 
   2   6   1      494.36      640.96    121.32 o 
   3   6   1      100.34       81.55      8.08 o 
   4   6   1      189.34      179.46      4.79 o 
   5   6   1       57.32       58.50      2.60 o 
   6   6   1        6.43        6.12      0.62 o 
   7   6   1        4.43        5.87      0.67 o 
  -7   7   1       14.19       15.00      1.21 o 
  -6   7   1       90.59       89.60      2.70 o 
  -5   7   1       40.36       44.91      1.17 o 
  -4   7   1        0.88        1.03      0.52 o 
  -3   7   1        0.69        0.53      0.24 o 
  -2   7   1      432.47      539.52    221.32 o 
  -1   7   1       91.47       94.14      2.92 o 
   0   7   1      377.71      412.32     22.97 o 
   1   7   1     1072.28     1037.90     30.41 o 
   2   7   1      684.38      918.90    249.62 o 
   3   7   1       22.94       33.89      2.08 o 
   4   7   1        5.38        6.15      1.32 o 
   5   7   1      335.46      331.80     10.03 o 
   6   7   1       28.65       38.60     13.36 o 
   7   7   1        5.30        5.84      0.71 o 
  -7   8   1        5.32        6.83      1.09 o 
  -6   8   1       15.34       15.74      1.30 o 
  -5   8   1       57.20       40.67     14.06 o 
  -4   8   1       29.73       26.98      0.90 o 
  -3   8   1        0.17        0.36      0.38 o 
  -2   8   1      134.43      111.48      2.26 o 
  -1   8   1      719.29      771.21      9.71 o 
   0   8   1      147.18      139.60      3.87 o 
   1   8   1      347.30      391.70    103.44 o 
   2   8   1       78.99       88.10      1.41 o 
   3   8   1      113.11      120.98      2.34 o 
   4   8   1      123.96      131.24      2.08 o 
   5   8   1       71.15       74.80      1.63 o 
   6   8   1       17.55       14.81      1.02 o 
   7   8   1        8.89       13.60      2.30 o 
  -7   9   1        2.77        3.86      1.00 o 
  -6   9   1        0.03       -0.30      0.43 o 
  -5   9   1       28.76       28.57      0.90 o 
  -4   9   1        4.03        5.00      0.58 o 
  -3   9   1      495.91      488.39     12.90 o 
  -2   9   1       76.20       75.74      4.31 o 
  -1   9   1       77.39       77.83      1.78 o 
   0   9   1      129.65       89.19     14.69 o 
   1   9   1      225.68      226.32      5.51 o 
   2   9   1        1.30        0.73      0.32 o 
   3   9   1       74.61       86.45      1.98 o 
   4   9   1      184.01      220.29     43.89 o 
   5   9   1       13.97       14.73      0.75 o 
   6   9   1       29.06       30.32      0.99 o 
   7   9   1        2.40        3.76      0.84 o 
  -7  10   1        0.54        0.74      0.74 o 
  -6  10   1       34.40       38.52      1.63 o 
  -5  10   1       55.39       54.28      1.27 o 
  -4  10   1      343.03      340.26     12.98 o 
  -3  10   1      193.12      213.72     64.72 o 
  -2  10   1      284.69      288.09      5.62 o 
  -1  10   1      233.03      223.13      9.66 o 
   0  10   1        0.61        3.26      0.80 o 
   1  10   1      238.75      244.30      4.44 o 
   2  10   1        5.94        3.11      0.75 o 
   3  10   1      175.28      161.68      2.15 o 
   4  10   1        1.14        3.12      0.96 o 
   5  10   1       30.01       28.80      1.02 o 
   6  10   1        2.67        3.33      0.77 o 
   7  10   1        1.28       -0.33      0.46 o 
  -7  11   1        2.38        2.22      2.69 o 
  -6  11   1        3.60        4.75      0.56 o 
  -5  11   1       39.48       37.80      2.02 o 
  -4  11   1       33.28       32.87      0.98 o 
  -3  11   1      253.04      230.12      9.44 o 
  -2  11   1       10.41       11.81      0.80 o 
  -1  11   1       34.48       41.28      1.33 o 
   0  11   1      446.74      339.06     63.37 o 
   1  11   1      393.79      392.48      5.77 o 
   2  11   1      293.31      261.70     29.81 o 
   3  11   1       61.24       47.87      9.79 o 
   4  11   1      233.30      208.13     23.18 o 
   5  11   1        5.56        7.79      0.74 o 
   6  11   1        1.84        2.83      0.84 o 
   7  11   1        0.00       -0.19      0.60 o 
  -7  12   1        5.22        6.85      0.73 o 
  -6  12   1        0.03        1.39      0.84 o 
  -5  12   1       14.29       13.48      0.69 o 
  -4  12   1       46.99       44.72      2.65 o 
  -3  12   1        0.10        2.63      1.70 o 
  -2  12   1        1.74        1.86      0.58 o 
  -1  12   1        5.72        8.55      0.57 o 
   0  12   1       40.81       56.43      2.67 o 
   1  12   1      165.86      156.07      2.77 o 
   2  12   1        4.20        3.31      0.62 o 
   3  12   1      145.03      148.33      4.39 o 
   4  12   1        0.25        1.55      0.51 o 
   5  12   1        0.77       -0.18      0.41 o 
   6  12   1        4.58        5.20      0.98 o 
  -6  13   1        1.86        2.74      0.54 o 
  -5  13   1       10.64        9.63      0.63 o 
  -4  13   1       42.22       43.08      5.11 o 
  -3  13   1       28.11       23.20      1.69 o 
  -2  13   1       51.59       52.28      0.98 o 
  -1  13   1       43.68       41.44      1.60 o 
   0  13   1      187.67      166.59      2.14 o 
   1  13   1      409.60      409.47     10.88 o 
   2  13   1       11.14       11.14      0.55 o 
   3  13   1      502.75      552.77     68.08 o 
   4  13   1       52.13       57.03      3.04 o 
   5  13   1        0.43       -0.13      0.44 o 
   6  13   1        3.90        6.27      0.63 o 
  -6  14   1        9.92       10.20      1.30 o 
  -5  14   1        1.39        2.88      0.79 o 
  -4  14   1        2.51        2.30      1.09 o 
  -3  14   1       82.77       92.35     13.95 o 
  -2  14   1        7.16        8.58      1.92 o 
  -1  14   1       31.28       33.11      4.83 o 
   0  14   1       35.16       35.92      0.64 o 
   1  14   1      186.95      221.99     38.64 o 
   2  14   1      323.82      316.58      7.17 o 
   3  14   1      422.27      430.43      5.85 o 
   4  14   1       98.14       99.66      1.68 o 
   5  14   1       46.44       48.42      1.42 o 
   6  14   1        0.68        0.69      0.54 o 
  -6  15   1        0.00        5.16      0.98 o 
  -5  15   1        0.95        0.98      0.74 o 
  -4  15   1       48.53       48.23      1.21 o 
  -3  15   1       11.46       10.72      0.49 o 
  -2  15   1        7.05        7.45      1.04 o 
  -1  15   1        9.16        8.16      0.41 o 
   0  15   1       43.81       47.50      0.92 o 
   1  15   1        4.07        3.80      0.44 o 
   2  15   1        1.44        3.34      1.11 o 
   3  15   1        6.96        8.76      2.04 o 
   4  15   1       16.41       17.10      0.69 o 
   5  15   1        1.00        0.51      0.46 o 
   6  15   1        0.51       -0.33      0.43 o 
  -6  16   1        0.27        0.84      0.95 o 
  -5  16   1        0.00        0.67      0.46 o 
  -4  16   1        6.79        8.26      2.58 o 
  -3  16   1       35.87       35.50      1.32 o 
  -2  16   1       34.28       27.11      2.88 o 
  -1  16   1        0.25        1.25      0.51 o 
   0  16   1        0.28       -0.02      0.49 o 
   1  16   1      258.54      237.70      4.61 o 
   2  16   1       79.77       90.88      5.66 o 
   3  16   1        0.16        1.04      0.51 o 
   4  16   1       68.27       64.97      2.86 o 
   5  16   1        2.89        4.48      0.61 o 
   6  16   1        2.04        3.76      0.59 o 
  -6  17   1        9.70       11.07      0.71 o 
  -5  17   1        0.78        0.35      0.44 o 
  -4  17   1       15.60       15.14      1.18 o 
  -3  17   1      155.92      151.13      8.00 o 
  -2  17   1        0.00        0.75      0.33 o 
  -1  17   1       11.68       13.92      1.60 o 
   0  17   1       17.44       29.50     10.68 o 
   1  17   1       87.50       90.37      3.20 o 
   2  17   1        0.54        1.64      1.37 o 
   3  17   1       70.79       73.75      1.30 o 
   4  17   1        0.00        1.39      1.05 o 
   5  17   1        0.54        3.57      1.23 o 
  -5  18   1        6.58        5.87      0.61 o 
  -4  18   1        7.71        6.58      0.59 o 
  -3  18   1       29.75       30.15      5.47 o 
  -2  18   1      112.30      106.67      3.79 o 
  -1  18   1        0.60        0.00      0.67 o 
   0  18   1        6.40        6.85      0.78 o 
   2  18   1       20.64       23.13      1.03 o 
   3  18   1       49.40       45.01      2.26 o 
   4  18   1        1.57        1.01      0.42 o 
   5  18   1        1.35        1.80      0.57 o 
  -5  19   1        2.76        1.62      0.67 o 
  -4  19   1       29.84       30.22      0.97 o 
  -3  19   1       10.77        8.45      1.05 o 
  -2  19   1       61.56       56.43      1.98 o 
  -1  19   1        0.75        2.65      1.02 o 
   0  19   1        3.36        1.93      1.28 o 
   1  19   1       95.79      164.86      4.65 o 
   2  19   1      101.90      106.35      9.06 o 
   3  19   1       22.24       32.39     14.15 o 
   4  19   1        6.35        4.27      0.60 o 
   5  19   1        0.03       -0.51      0.74 o 
  -5  20   1       13.56       14.51      2.83 o 
  -4  20   1        2.88        6.20      1.81 o 
  -3  20   1        8.88        7.69      0.86 o 
  -2  20   1        0.85        0.98      0.54 o 
  -1  20   1       19.26       15.57      0.83 o 
   0  20   1        0.14        0.94      1.04 o 
   1  20   1       59.00       67.23     11.62 o 
   2  20   1        0.03       -0.27      0.36 o 
   3  20   1        5.99        4.09      0.81 o 
   4  20   1       16.14       15.10      1.47 o 
   5  20   1        0.08        0.71      0.50 o 
  -4  21   1        5.82        5.76      0.79 o 
  -3  21   1       46.32       41.49      2.63 o 
  -2  21   1        5.64        5.70      0.71 o 
  -1  21   1       27.70       25.73      1.02 o 
   0  21   1        3.29        2.10      0.84 o 
   1  21   1        0.35        1.58      0.84 o 
   2  21   1        2.84        1.23      1.07 o 
   3  21   1        1.96        1.45      0.86 o 
   4  21   1        0.32        1.52      0.43 o 
  -3  22   1       29.89       28.02      1.00 o 
  -2  22   1        0.71        2.06      1.00 o 
  -1  22   1        9.12        6.67      0.65 o 
   0  22   1       45.92       49.42      5.51 o 
   1  22   1        2.29        1.56      0.57 o 
   3  22   1        2.51        0.51      0.74 o 
   4  22   1        0.30        0.79      0.65 o 
  -3  23   1       15.67       14.77      1.11 o 
  -2  23   1        0.14       -0.27      0.50 o 
  -1  23   1        7.24        7.77      1.21 o 
   0  23   1        1.33        1.25      0.74 o 
   1  23   1        0.26        1.63      0.72 o 
   2  23   1        2.59        1.80      0.71 o 
   3  23   1       10.87       13.04      2.11 o 
  -3  24   1        3.11        5.40      2.16 o 
  -2  24   1        6.81        4.68      0.79 o 
  -1  24   1        8.78        8.72      2.42 o 
   0  24   1        0.07        1.73      0.61 o 
   1  24   1        1.70        1.46      0.66 o 
   2  24   1        0.09        1.44      0.93 o 
   3  24   1        0.99        3.16      0.98 o 
  -2  25   1        4.23        3.67      0.84 o 
  -1  25   1       15.30       10.83      2.00 o 
   0  25   1        5.07        3.03      0.64 o 
   1  25   1        3.81        4.78      1.51 o 
   2  25   1        0.06       -0.05      0.55 o 
   0  26   1       11.33       10.06      1.65 o 
  -7   0   2       53.29       52.33      5.04 o 
  -6   0   2       54.02       46.66      2.65 o 
  -5   0   2       26.23       21.40      0.93 o 
  -4   0   2       89.42       86.99      1.76 o 
  -3   0   2     2450.06     2481.67     44.41 o 
  -2   0   2      367.08      330.80      8.42 o 
   1   0   2      493.67      465.65     11.69 o 
   2   0   2       21.03       21.01      0.74 o 
   3   0   2      540.55      526.84     25.11 o 
   4   0   2       70.67       83.56      2.36 o 
   5   0   2       17.48       15.57      0.93 o 
   6   0   2        9.42        8.79      0.84 o 
   7   0   2        2.50        0.84      0.56 o 
  -8   1   2        0.12        1.14      0.43 o 
  -7   1   2        6.93        7.17      0.67 o 
  -6   1   2       25.63       26.16      1.64 o 
  -5   1   2       10.26       14.35      0.62 o 
  -4   1   2       96.53      100.89      2.84 o 
  -3   1   2       34.75       48.77      1.45 o 
  -2   1   2      299.70      300.97      3.82 o 
  -1   1   2     1622.78     1483.01     18.57 o 
   0   1   2     2743.03     2530.97     63.36 o 
   1   1   2      148.83      148.85      2.69 o 
   2   1   2        0.15        0.53      0.24 o 
   3   1   2       63.79       65.35      0.89 o 
   4   1   2       52.16       50.24      0.85 o 
   5   1   2        9.40        9.88      0.46 o 
   6   1   2        9.09        9.77      0.67 o 
   7   1   2        6.76        7.99      0.84 o 
  -8   2   2        6.04        5.79      1.14 o 
  -7   2   2       19.10       19.41      0.60 o 
  -6   2   2        7.31        5.25      0.47 o 
  -5   2   2       16.15       11.25      0.97 o 
  -4   2   2       53.03       61.79     10.03 o 
  -3   2   2        1.25        0.05      0.46 o 
  -2   2   2      738.81      716.52     15.90 o 
  -1   2   2     5183.63     5305.07    167.74 o 
   0   2   2       46.67       41.05      1.33 o 
   1   2   2      391.33      325.85      5.58 o 
   2   2   2       18.48       17.71      2.21 o 
   3   2   2      134.66      142.65      2.04 o 
   4   2   2      293.41      309.49      6.19 o 
   5   2   2       11.34       11.19      1.23 o 
   6   2   2        1.82        1.82      0.36 o 
   7   2   2       24.56       29.17      4.18 o 
  -7   3   2        3.43        3.47      0.53 o 
  -6   3   2       11.66       10.23      0.82 o 
  -5   3   2       26.04       30.93      6.43 o 
  -4   3   2       39.41       43.43      1.72 o 
  -3   3   2      261.32      257.48      4.74 o 
  -2   3   2      179.81      172.51      7.66 o 
   0   3   2     5364.72     5435.07    133.33 o 
   1   3   2      142.89      132.01      2.39 o 
   2   3   2        3.01        4.13      0.21 o 
   3   3   2        9.02        7.41      0.27 o 
   4   3   2       49.02       47.51      5.63 o 
   5   3   2      590.12      597.62     23.23 o 
   6   3   2       34.15       29.32      0.90 o 
   7   3   2        9.53        9.85      2.16 o 
  -7   4   2        0.08        1.21      1.67 o 
  -6   4   2        0.08        1.06      0.52 o 
  -5   4   2        8.58        8.62      0.43 o 
  -4   4   2        1.96        3.58      0.53 o 
  -3   4   2      110.03      138.39     13.38 o 
  -2   4   2     1162.24     1493.20    724.04 o 
  -1   4   2     1130.34      884.36    477.26 o 
   0   4   2     3598.94     3542.99     66.91 o 
   1   4   2      483.50      465.46     13.52 o 
   2   4   2      289.06      110.05    106.32 o 
   3   4   2       35.95       36.56      0.56 o 
   4   4   2      158.08      157.49      2.83 o 
   5   4   2        0.01        1.25      0.47 o 
   6   4   2        2.79        3.03      1.46 o 
   7   4   2        4.56        5.50      1.63 o 
  -7   5   2        0.18        0.54      0.65 o 
  -6   5   2        0.46        1.57      0.53 o 
  -5   5   2        7.41        6.45      0.68 o 
  -4   5   2       10.50       15.40      3.43 o 
  -3   5   2        5.22        9.44      0.96 o 
  -2   5   2      323.01      294.83      6.17 o 
  -1   5   2      562.40      782.92    470.13 o 
   0   5   2       19.88       17.03      0.30 o 
   1   5   2       40.94       49.12      0.81 o 
   2   5   2      315.86      387.57     32.82 o 
   3   5   2        0.25        2.63      0.30 o 
   4   5   2      390.35      363.20      4.14 o 
   5   5   2        5.97        8.59      0.84 o 
   6   5   2       27.37       22.69      5.27 o 
   7   5   2       12.14       14.60      4.25 o 
  -7   6   2        0.13        0.75      0.44 o 
  -6   6   2        8.22        7.46      1.37 o 
  -5   6   2       25.21       25.14      0.84 o 
  -4   6   2       51.31       66.41     12.75 o 
  -3   6   2        1.10        2.85      0.45 o 
  -2   6   2      507.59      516.46     18.32 o 
  -1   6   2        7.50        9.20      0.25 o 
   0   6   2        0.03        0.66      0.18 o 
   1   6   2      197.23      174.49     27.46 o 
   2   6   2     1598.48     1590.84     31.95 o 
   3   6   2       63.87       62.46      5.59 o 
   4   6   2       12.06        9.55      0.44 o 
   5   6   2      264.58      262.29      4.88 o 
   6   6   2       94.97       86.53      2.60 o 
   7   6   2        2.19        2.45      0.67 o 
  -7   7   2        1.82        3.81      0.74 o 
  -6   7   2        0.02        1.81      1.02 o 
  -5   7   2       25.05       24.46      1.35 o 
  -4   7   2        0.02        0.34      0.42 o 
  -3   7   2        2.21        2.15      0.30 o 
  -2   7   2      424.13      428.32     10.44 o 
  -1   7   2      693.83      722.33     38.70 o 
   0   7   2        0.35        0.59      0.33 o 
   1   7   2      122.41      123.46      2.32 o 
   2   7   2      300.79      333.40      6.50 o 
   3   7   2        1.30        5.76      0.76 o 
   4   7   2      134.19      137.44      2.43 o 
   5   7   2       30.77       24.61      0.80 o 
   6   7   2       25.99       45.30      8.69 o 
   7   7   2        0.58        3.32      1.04 o 
  -7   8   2       17.00       14.83      0.80 o 
  -6   8   2       17.40       18.47      1.39 o 
  -5   8   2      165.00      162.42      5.49 o 
  -4   8   2        0.05        1.21      0.74 o 
  -3   8   2        8.15       10.12      0.33 o 
  -2   8   2      266.85      282.34     23.84 o 
  -1   8   2      120.59      141.60     51.11 o 
   0   8   2      426.72      451.49      8.96 o 
   1   8   2      448.20      550.76    105.35 o 
   2   8   2      508.15      623.08    225.19 o 
   3   8   2      156.49      156.55      2.08 o 
   4   8   2       31.06       35.70      4.45 o 
   5   8   2        1.17        1.28      1.04 o 
   6   8   2        4.32        6.45      2.44 o 
   7   8   2        4.96        4.90      0.61 o 
  -7   9   2       12.15        9.46      0.73 o 
  -6   9   2        1.53        0.08      0.44 o 
  -5   9   2       75.00      105.99     27.78 o 
  -4   9   2      219.88      210.84      3.95 o 
  -3   9   2       74.09       90.76     14.66 o 
  -2   9   2       37.28       44.73      1.27 o 
  -1   9   2      475.85      503.84      6.22 o 
   0   9   2      503.03      486.81      6.73 o 
   1   9   2      436.54      434.84     10.73 o 
   2   9   2      172.52      117.59     36.28 o 
   3   9   2       13.17       24.06      1.59 o 
   4   9   2      136.28      114.53     46.58 o 
   5   9   2        9.67        9.47      0.66 o 
   6   9   2        8.19       10.05      0.74 o 
   7   9   2        0.54        0.54      0.84 o 
  -7  10   2        0.71        2.51      0.79 o 
  -6  10   2        1.38        1.98      1.16 o 
  -5  10   2        4.60        3.44      0.65 o 
  -4  10   2        3.05        2.51      0.54 o 
  -3  10   2        0.00       -0.33      0.79 o 
  -2  10   2      186.75      162.89      3.85 o 
  -1  10   2      648.48      652.07     20.44 o 
   0  10   2     1381.47     1538.91    118.15 o 
   1  10   2     2021.17     2298.65    428.00 o 
   2  10   2      231.13      296.60     93.67 o 
   3  10   2      211.69      205.25      2.70 o 
   4  10   2      338.14      355.31     27.98 o 
   5  10   2       13.97       15.57      1.32 o 
   6  10   2        0.03        0.23      0.65 o 
   7  10   2        0.60        0.98      0.74 o 
  -7  11   2        3.10        2.34      0.56 o 
  -6  11   2       13.32       16.13      0.88 o 
  -5  11   2        1.21        0.84      1.00 o 
  -4  11   2        0.07        1.21      0.84 o 
  -3  11   2      115.36      114.83      4.08 o 
  -2  11   2       48.68       58.18      2.06 o 
  -1  11   2        3.49        6.19      0.29 o 
   0  11   2      466.54      420.15     40.61 o 
   1  11   2        0.16       -0.05      0.74 o 
   2  11   2        0.56        1.60      0.86 o 
   3  11   2       36.31       35.43      0.81 o 
   4  11   2       62.61       58.83      1.24 o 
   5  11   2        2.53        3.95      0.88 o 
   6  11   2        0.00        0.26      0.48 o 
   7  11   2        0.26       -0.60      0.60 o 
  -7  12   2        7.60        7.45      1.00 o 
  -6  12   2        0.18       -0.35      0.44 o 
  -5  12   2        0.78        0.46      0.56 o 
  -4  12   2      226.52      235.78      5.66 o 
  -3  12   2      172.73      156.83      3.54 o 
  -2  12   2        0.04        0.24      0.28 o 
  -1  12   2       54.80       65.38      0.85 o 
   0  12   2       39.12       41.38      4.53 o 
   1  12   2      470.88      456.32     20.08 o 
   2  12   2       94.77       97.34      1.59 o 
   3  12   2       31.57       38.85      6.69 o 
   4  12   2      110.49      114.88      1.89 o 
   5  12   2        2.14        3.40      0.70 o 
  -6  13   2        0.35        1.76      0.84 o 
  -5  13   2        2.90        4.29      3.62 o 
  -4  13   2       22.27       19.89      1.02 o 
  -3  13   2       23.64       22.61      1.06 o 
  -2  13   2        7.53        6.95      0.43 o 
  -1  13   2       67.81       78.64      1.03 o 
   0  13   2       74.05       84.48     10.36 o 
   1  13   2       36.01       37.88      4.79 o 
   2  13   2       17.99       20.52      0.64 o 
   3  13   2       15.86       15.17      0.54 o 
   4  13   2       21.60       20.81      0.80 o 
   6  13   2        3.13        3.01      0.58 o 
  -6  14   2        5.44        7.76      0.74 o 
  -5  14   2       31.45       35.06      8.55 o 
  -3  14   2      102.76       87.87      3.12 o 
  -2  14   2       55.18       52.81      2.06 o 
  -1  14   2       13.71       14.47      0.39 o 
   0  14   2       83.99       79.81      1.81 o 
   1  14   2      114.75      113.08      3.71 o 
   2  14   2       26.78       28.41      0.90 o 
   3  14   2      348.24      345.90     15.03 o 
   4  14   2        7.90       11.97      1.50 o 
   5  14   2        0.40        0.61      0.77 o 
   6  14   2        0.02       -0.19      0.65 o 
  -6  15   2        5.75        9.35      0.93 o 
  -5  15   2       34.77       34.16      4.58 o 
  -4  15   2        2.05        2.77      0.52 o 
  -3  15   2       12.34       16.06      0.66 o 
  -2  15   2       30.67       26.58      1.05 o 
  -1  15   2        0.10        1.47      0.38 o 
   0  15   2       77.40       72.72     30.10 o 
   1  15   2      122.57      124.10      3.35 o 
   2  15   2      286.78      301.94      5.57 o 
   3  15   2       36.69       40.21      0.91 o 
   4  15   2        9.88        8.48      0.50 o 
   6  15   2        1.20       -0.26      0.42 o 
  -6  16   2        1.13        1.26      0.52 o 
  -5  16   2       27.62       29.86      1.28 o 
  -4  16   2       31.24       32.01      0.98 o 
  -3  16   2       22.28       20.27      1.38 o 
  -2  16   2       10.15       12.66      0.45 o 
  -1  16   2        2.47        0.80      0.88 o 
   0  16   2       20.57       25.55      3.55 o 
   1  16   2       67.81       61.25     11.31 o 
   2  16   2        5.20        6.23      1.28 o 
   3  16   2        4.85        4.26      0.76 o 
   4  16   2       13.41       15.99      0.80 o 
   5  16   2        2.52        1.68      1.09 o 
   6  16   2        9.19       10.59      0.93 o 
  -6  17   2        0.06       -0.06      0.49 o 
  -5  17   2       11.77       11.96      1.05 o 
  -4  17   2        0.62        2.09      0.54 o 
  -3  17   2        0.36        0.06      0.34 o 
  -2  17   2       33.74       31.42      0.77 o 
  -1  17   2       16.17       12.52      0.69 o 
   0  17   2        1.83        2.79      0.64 o 
   1  17   2       37.15       36.16      1.78 o 
   2  17   2      139.12      138.87      4.25 o 
   3  17   2        2.92        2.10      0.36 o 
   4  17   2        1.11        1.00      0.54 o 
   5  17   2        0.17        2.79      0.70 o 
  -5  18   2        0.05       -0.70      0.70 o 
  -4  18   2        5.81        6.90      1.14 o 
  -3  18   2        0.13       -0.11      0.38 o 
  -2  18   2        0.75        1.61      0.59 o 
  -1  18   2        7.92        8.45      1.90 o 
   0  18   2       25.98       27.04      0.93 o 
   1  18   2        1.04        1.66      0.46 o 
   2  18   2      299.16      307.42     10.76 o 
   3  18   2        8.77       11.58      3.29 o 
   4  18   2        1.39        1.27      0.86 o 
   5  18   2       15.84       14.70      0.80 o 
  -5  19   2        2.04        3.76      0.74 o 
  -4  19   2        0.05        0.55      0.47 o 
  -3  19   2       24.76       23.07      0.68 o 
  -2  19   2        6.65        2.54      0.59 o 
  -1  19   2        5.10        5.24      0.74 o 
   0  19   2       41.70       33.78      4.83 o 
   1  19   2       24.63       25.08      0.90 o 
   2  19   2       47.05       45.83      1.29 o 
   3  19   2       18.07       23.09      3.82 o 
   4  19   2        2.84        3.27      1.01 o 
   5  19   2       13.99       13.10      0.71 o 
  -5  20   2        4.08        2.32      0.46 o 
  -4  20   2        4.10        4.55      0.60 o 
  -3  20   2       16.83       16.97      0.85 o 
  -2  20   2       17.73       15.74      1.51 o 
  -1  20   2       55.09       52.13      2.88 o 
   0  20   2        0.11        1.39      0.60 o 
   1  20   2        2.80        2.29      1.18 o 
   2  20   2        0.11        0.23      0.44 o 
   3  20   2        0.21        0.10      0.42 o 
   4  20   2        4.98        4.66      1.55 o 
  -4  21   2        3.75        3.07      0.70 o 
  -3  21   2       68.79       67.02      1.59 o 
  -2  21   2        7.02        6.23      0.61 o 
   0  21   2       21.96       21.24      0.92 o 
   2  21   2        0.45        0.09      0.65 o 
   3  21   2        0.02        0.75      1.16 o 
   4  21   2        0.97        1.19      0.39 o 
  -3  22   2        3.40        2.99      0.68 o 
  -2  22   2        3.15        0.41      0.47 o 
  -1  22   2        0.30       -0.22      0.46 o 
   0  22   2       28.67       24.03     10.64 o 
   1  22   2       23.85       41.68      2.67 o 
   2  22   2        0.37        0.04      0.77 o 
   3  22   2        2.07        1.72      0.48 o 
  -3  23   2        0.02        0.19      1.07 o 
  -2  23   2       24.95       21.35      0.90 o 
  -1  23   2       10.99       13.10      0.85 o 
   0  23   2        8.49        9.17      2.79 o 
   1  23   2        0.70        0.09      0.74 o 
   2  23   2        0.19        1.32      1.07 o 
   3  23   2        0.03       -0.60      0.74 o 
  -3  24   2        2.84        3.81      0.84 o 
  -2  24   2        9.23        7.80      2.09 o 
  -1  24   2        6.05        6.80      0.98 o 
   0  24   2        3.80        5.06      0.72 o 
   1  24   2        2.09        1.63      0.74 o 
   2  24   2        0.09        0.51      0.74 o 
  -2  25   2        6.56        6.99      0.72 o 
  -1  25   2        0.86        1.63      0.88 o 
   0  25   2        4.75        2.53      0.70 o 
   1  25   2        0.00        0.53      0.51 o 
  -7   1   3        6.11        5.96      0.49 o 
  -6   1   3        0.06        1.73      0.41 o 
  -5   1   3        0.98        2.28      0.52 o 
  -4   1   3        7.64        5.13      0.41 o 
  -3   1   3       41.26       46.78      7.32 o 
  -2   1   3        0.38        0.89      0.45 o 
  -1   1   3      850.90      740.90     17.64 o 
   0   1   3     3061.22     3147.68    354.13 o 
   1   1   3      102.78       91.65      1.71 o 
   2   1   3      631.01      625.97     15.73 o 
   3   1   3      751.67      764.37     38.87 o 
   4   1   3      554.72      541.43     15.29 o 
   5   1   3      343.86      343.52     13.11 o 
   6   1   3       51.06       45.30      6.17 o 
   7   1   3        2.47        0.84      0.65 o 
  -7   2   3        0.08        2.33      0.68 o 
  -6   2   3       26.54       29.18      4.77 o 
  -5   2   3        0.28        0.62      0.39 o 
  -4   2   3       68.60       71.59      2.04 o 
  -3   2   3       27.05       24.38      1.81 o 
  -2   2   3      306.84      327.71     12.41 o 
  -1   2   3      588.31      538.57      9.58 o 
   0   2   3      554.95      516.98     14.63 o 
   1   2   3        9.55       10.50      0.40 o 
   2   2   3       80.98       71.57     10.20 o 
   3   2   3       73.94       85.80      1.28 o 
   4   2   3      130.00      131.20      3.37 o 
   5   2   3       47.59       54.87      1.85 o 
   6   2   3       18.41       21.33      0.81 o 
   7   2   3        9.86       11.94      0.84 o 
  -7   3   3        4.29        5.65      0.76 o 
  -6   3   3       12.46        9.88      0.52 o 
  -5   3   3       19.63       17.64      0.64 o 
  -4   3   3        0.03        0.71      0.36 o 
  -3   3   3        2.03        0.81      0.21 o 
  -2   3   3        6.30       11.44      3.64 o 
  -1   3   3     1049.58     1013.98     12.73 o 
   0   3   3        8.34       11.33      0.63 o 
   1   3   3      683.49      708.69     14.91 o 
   2   3   3      234.40      232.48      4.67 o 
   3   3   3      202.05      213.24      2.75 o 
   4   3   3       37.46       36.77      0.94 o 
   5   3   3       25.35       27.12      2.03 o 
   6   3   3       17.97       18.21      1.86 o 
  -7   4   3        0.50        0.24      0.95 o 
  -6   4   3       64.71       63.54      1.82 o 
  -5   4   3        2.54        1.42      0.53 o 
  -4   4   3       14.49       16.98      0.50 o 
  -3   4   3      675.37      554.41     79.68 o 
  -2   4   3      216.66      197.34      4.97 o 
  -1   4   3     3587.47     3770.33    143.23 o 
   0   4   3      820.05      739.28     21.75 o 
   1   4   3      592.37      589.00     50.72 o 
   2   4   3     1259.19     1437.51     20.82 o 
   3   4   3       67.23       81.05     17.86 o 
   4   4   3       14.40       18.04      0.43 o 
   5   4   3      436.23      455.12     11.68 o 
   6   4   3        1.09        2.40      0.91 o 
  -7   5   3        1.71        0.30      0.79 o 
  -6   5   3       28.89       29.07      0.80 o 
  -5   5   3       24.38       22.32      1.05 o 
  -4   5   3        2.99        3.02      0.66 o 
  -3   5   3        1.44        2.44      0.66 o 
  -2   5   3      348.13      331.07     21.40 o 
  -1   5   3      220.25      244.55      2.79 o 
   0   5   3      495.42      494.43     16.08 o 
   1   5   3       10.80       24.62     11.17 o 
   2   5   3      120.66      115.29      1.75 o 
   3   5   3        3.70        2.76      0.52 o 
   4   5   3      188.10      176.51      3.55 o 
   5   5   3        2.19        3.15      0.56 o 
   6   5   3        0.22        0.31      0.53 o 
   7   5   3        2.41        1.62      0.56 o 
  -7   6   3        0.04       -0.28      0.60 o 
  -6   6   3       40.96       36.64      1.06 o 
  -5   6   3        3.89        4.11      0.92 o 
  -4   6   3       51.44       50.01      3.38 o 
  -3   6   3      210.15      200.24      9.91 o 
  -2   6   3       68.74       66.12      1.30 o 
  -1   6   3       15.59       17.73      2.05 o 
   0   6   3        8.66        9.62      0.40 o 
   1   6   3     2616.20     2716.51     44.48 o 
   2   6   3      200.94      216.91      2.77 o 
   3   6   3       11.37       14.02      0.72 o 
   4   6   3      107.71      106.06      1.71 o 
   5   6   3      117.56      114.60      2.30 o 
   6   6   3       17.06       17.57      1.51 o 
   7   6   3        0.01        0.26      0.44 o 
  -7   7   3        1.73        3.11      0.69 o 
  -6   7   3        9.04        6.83      0.64 o 
  -5   7   3       59.13       61.71      1.89 o 
  -4   7   3        5.39        5.56      1.99 o 
  -3   7   3        6.40        7.67      1.17 o 
  -2   7   3     1084.25      932.44    175.04 o 
  -1   7   3       75.97       86.35      3.17 o 
   0   7   3      163.15      166.75      3.24 o 
   1   7   3      241.74      230.40      4.44 o 
   2   7   3      480.96      575.59    179.63 o 
   3   7   3        8.56        9.36      0.57 o 
   4   7   3       73.53       74.79      2.20 o 
   5   7   3       31.08       33.46      1.49 o 
   6   7   3       24.25       23.50      0.94 o 
   7   7   3        0.54       -0.19      0.42 o 
  -7   8   3        2.82        3.88      0.61 o 
  -6   8   3        1.22        0.80      0.48 o 
  -5   8   3       44.52       54.74     14.99 o 
  -4   8   3      190.61      184.36      8.70 o 
  -3   8   3        0.19        0.49      0.36 o 
  -2   8   3      126.74      129.92      2.14 o 
  -1   8   3      123.12      148.73      2.62 o 
   0   8   3       34.04       30.05      2.53 o 
   1   8   3      714.75      731.81      9.62 o 
   2   8   3      135.90      152.90      2.34 o 
   3   8   3       10.58       11.77      1.88 o 
   4   8   3       71.41       61.43      1.12 o 
   5   8   3       60.52       56.03      3.44 o 
   6   8   3       12.05       13.94      0.79 o 
   7   8   3        6.49        7.63      0.77 o 
  -7   9   3        2.30        1.58      0.77 o 
  -6   9   3        0.75        0.72      0.72 o 
  -5   9   3       12.68       10.30      0.62 o 
  -4   9   3       10.32        8.96      0.81 o 
  -3   9   3        7.46       23.03     10.71 o 
  -2   9   3      572.67      570.99     24.04 o 
  -1   9   3      120.36      127.29      7.63 o 
   0   9   3       49.01       49.26      1.58 o 
   1   9   3       53.13       49.05      4.17 o 
   2   9   3       11.78       12.25      0.59 o 
   3   9   3        7.97        9.03      0.70 o 
   4   9   3       41.53       35.63      0.99 o 
   5   9   3        0.26       -0.37      0.51 o 
   6   9   3        4.19        4.65      0.56 o 
   7   9   3        1.01        1.11      0.88 o 
  -7  10   3       13.17       13.67      1.35 o 
  -6  10   3        5.63        6.32      1.42 o 
  -5  10   3       80.57       85.75      4.95 o 
  -4  10   3       20.51       18.04      0.79 o 
  -3  10   3        7.97        7.55      1.17 o 
  -2  10   3      344.25      340.83      5.69 o 
  -1  10   3      373.90      321.32     35.27 o 
   0  10   3        3.75        2.99      0.53 o 
   1  10   3      209.69      225.92      4.16 o 
   2  10   3       16.39       17.86      1.30 o 
   3  10   3        0.82       -0.05      0.38 o 
   4  10   3       23.44       22.21      1.29 o 
   5  10   3        0.21       -0.44      0.44 o 
   6  10   3        8.87        6.80      1.14 o 
   7  10   3        1.49        2.97      0.86 o 
  -7  11   3        1.07        2.98      1.30 o 
  -6  11   3       16.52       16.64      0.77 o 
  -5  11   3       20.95       19.32      2.32 o 
  -4  11   3      457.81      444.17     31.80 o 
  -3  11   3      112.34       98.48      9.07 o 
  -2  11   3       21.64       26.80      3.49 o 
  -1  11   3       98.27       83.84      1.58 o 
   0  11   3       73.24       69.29      2.50 o 
   1  11   3       79.06       84.97      2.50 o 
   2  11   3        7.31        7.83      1.16 o 
   3  11   3       38.22       50.27     11.12 o 
   4  11   3        9.30        6.47      1.37 o 
   5  11   3        4.43        3.83      0.60 o 
   6  11   3        3.64        4.54      1.16 o 
  -7  12   3        2.32        0.92      1.23 o 
  -6  12   3        6.98        7.25      0.67 o 
  -5  12   3        7.98        5.71      0.72 o 
  -4  12   3       71.76       75.14      5.11 o 
  -3  12   3       10.40       13.21      1.38 o 
  -2  12   3      108.61      125.55      9.52 o 
  -1  12   3       52.89       50.56      5.37 o 
   0  12   3      115.94      120.72      1.78 o 
   1  12   3      235.62      231.22      7.55 o 
   2  12   3        1.88        2.89      0.49 o 
   3  12   3       33.27       35.75      0.86 o 
   4  12   3        0.04        0.20      0.35 o 
   5  12   3        0.28        0.87      0.60 o 
   6  12   3        1.49        2.29      1.39 o 
  -6  13   3        1.44        0.65      0.93 o 
  -5  13   3        1.69        1.04      0.55 o 
  -4  13   3       97.59      106.01      2.15 o 
  -3  13   3        2.90        2.04      0.44 o 
  -2  13   3       18.93       22.82      2.04 o 
  -1  13   3       21.29       22.60      1.01 o 
   0  13   3        1.65        3.51      1.30 o 
   1  13   3       19.33       17.72      0.50 o 
   2  13   3        6.53        6.00      0.50 o 
   3  13   3       13.15       14.82      0.62 o 
   4  13   3        7.10        8.60      0.50 o 
   5  13   3        3.05        2.45      0.86 o 
   6  13   3        0.01        0.62      0.48 o 
  -6  14   3        1.11        1.18      1.04 o 
  -5  14   3        0.71        1.10      0.74 o 
  -4  14   3        1.59        1.81      0.93 o 
  -3  14   3       29.44       25.42      2.19 o 
  -2  14   3        0.23       -0.23      0.70 o 
  -1  14   3      215.84      216.60      3.63 o 
   0  14   3       85.10       86.06      1.46 o 
   1  14   3      108.54      123.83     14.75 o 
   2  14   3      419.08      420.53     18.74 o 
   3  14   3        0.28        1.42      0.69 o 
   4  14   3        0.13        0.44      0.49 o 
   5  14   3        1.52        1.85      0.55 o 
   6  14   3        0.39        1.71      0.54 o 
  -6  15   3       12.70       10.42      4.41 o 
  -5  15   3        1.91        0.91      1.79 o 
  -4  15   3        4.59        2.98      0.57 o 
  -3  15   3        2.38        2.72      0.62 o 
  -2  15   3      121.28      120.73      4.16 o 
  -1  15   3       53.46       54.65      1.10 o 
   0  15   3        0.04        1.35      0.65 o 
   1  15   3      312.75      350.95     45.97 o 
   2  15   3      168.03      174.91      3.36 o 
   3  15   3       41.05       34.88      6.16 o 
   4  15   3       21.18       24.07      0.70 o 
   5  15   3       11.44       13.07      0.74 o 
   6  15   3        0.93        0.91      1.04 o 
  -6  16   3       15.56       17.30      8.97 o 
  -5  16   3       12.06        8.84      1.32 o 
  -4  16   3        1.29        0.70      0.40 o 
  -3  16   3        3.03        4.02      0.41 o 
  -2  16   3        1.16        1.52      0.63 o 
  -1  16   3       46.70       46.68      1.30 o 
   0  16   3       45.98       43.95      1.05 o 
   1  16   3     1126.57     1023.69    109.58 o 
   2  16   3      278.94      287.15      8.65 o 
   3  16   3       58.65       59.12      1.68 o 
   4  16   3       24.77       22.28      1.80 o 
   5  16   3        0.19        1.30      0.70 o 
  -6  17   3       16.63       15.80      1.46 o 
  -5  17   3       38.43       39.29      5.04 o 
  -4  17   3        0.11        1.48      0.46 o 
  -3  17   3       12.45       14.31      1.15 o 
  -2  17   3        0.68        0.43      1.07 o 
  -1  17   3        4.87        3.92      3.30 o 
   0  17   3        5.92        6.05      0.54 o 
   1  17   3        2.65        1.96      0.71 o 
   2  17   3        9.52        9.67      0.97 o 
   3  17   3        2.66        2.70      0.83 o 
   4  17   3       17.32       15.11      0.86 o 
   5  17   3        0.65        0.43      1.32 o 
  -5  18   3        6.08        7.36      0.95 o 
  -4  18   3       18.89       22.24      1.83 o 
  -3  18   3        0.00        2.65      0.65 o 
  -2  18   3       58.31       55.10      1.38 o 
  -1  18   3        4.42        1.24      1.18 o 
   0  18   3       37.41       65.38      2.42 o 
   1  18   3        0.12        1.07      0.70 o 
   2  18   3        0.43        0.49      0.43 o 
   3  18   3       16.25       14.63      1.44 o 
   4  18   3        1.51        2.08      0.42 o 
   5  18   3       13.07       11.28      4.92 o 
  -5  19   3        2.79        3.68      2.14 o 
  -4  19   3        0.08       -0.28      0.46 o 
  -3  19   3        0.25        0.56      0.65 o 
  -2  19   3       28.60       24.11      1.49 o 
  -1  19   3        2.25        3.58      0.88 o 
   0  19   3        1.17        0.79      1.21 o 
   1  19   3       11.20        8.67      1.76 o 
   2  19   3       12.01       12.73      1.16 o 
   3  19   3        8.87        9.71      0.62 o 
   4  19   3        1.33        4.32      0.95 o 
   5  19   3       11.74       15.18      0.77 o 
  -5  20   3       16.49       19.39      0.88 o 
  -4  20   3        0.85        0.09      0.56 o 
  -3  20   3        0.44        0.30      0.93 o 
  -2  20   3        1.77        5.11      1.30 o 
  -1  20   3        1.15        1.41      1.14 o 
   0  20   3        0.07        0.46      0.79 o 
   1  20   3        3.13        0.05      0.98 o 
   2  20   3       47.47       55.79      4.57 o 
   3  20   3        5.07        7.44      1.88 o 
   4  20   3        4.83        5.47      0.71 o 
  -3  21   3       17.98       13.57      0.73 o 
  -2  21   3        6.60        6.40      0.70 o 
  -1  21   3       10.01        9.18      2.53 o 
   0  21   3        3.50        2.92      0.77 o 
   1  21   3        0.90        0.85      0.67 o 
   2  21   3        0.78        1.65      0.77 o 
   3  21   3        7.70        8.55      1.23 o 
   4  21   3        8.25        9.23      2.73 o 
  -3  22   3        1.74        0.53      0.56 o 
  -2  22   3        2.11       -0.09      0.65 o 
  -1  22   3        0.14        1.81      1.02 o 
   0  22   3        5.60        5.03      1.86 o 
   1  22   3       18.29       13.25      1.21 o 
   2  22   3       23.54       29.91      8.99 o 
   3  22   3       11.33       12.48      3.36 o 
  -3  23   3        1.69       -0.29      0.48 o 
  -2  23   3        0.96        0.01      0.67 o 
  -1  23   3        0.03        1.58      0.93 o 
   0  23   3       26.59       32.52      8.99 o 
   1  23   3        5.40        4.63      1.25 o 
   2  23   3        0.27        0.42      0.65 o 
   3  23   3       11.45       13.66      4.44 o 
  -2  24   3        3.46        3.89      1.93 o 
  -1  24   3        0.91        0.01      0.57 o 
   0  24   3       17.40       17.57      1.83 o 
   2  24   3       12.48       12.03      2.93 o 
  -1  25   3        0.09       -0.23      0.56 o 
   0  25   3        1.11        1.00      1.23 o 
   1  25   3        0.97        2.70      0.98 o 
  -7   0   4        2.67        2.73      0.74 o 
  -6   0   4        3.49        2.78      0.51 o 
  -5   0   4        2.09        3.75      0.77 o 
  -4   0   4       50.37       48.04      1.19 o 
  -3   0   4        4.68        3.43      0.56 o 
  -2   0   4      651.29      521.81     13.23 o 
  -1   0   4       71.28       84.06      2.28 o 
   0   0   4     1497.10     1218.58     30.57 o 
   1   0   4        4.05        5.39      0.46 o 
   2   0   4     1464.72     1423.87     35.74 o 
   3   0   4       36.12       36.48      1.21 o 
   4   0   4        3.21        3.85      0.73 o 
   5   0   4      279.40      166.97     97.33 o 
   6   0   4        7.42        3.95      0.65 o 
  -7   1   4        4.94        4.13      0.45 o 
  -6   1   4        0.05        0.93      0.55 o 
  -5   1   4        4.70        4.38      0.39 o 
  -4   1   4       29.00       32.90      1.02 o 
  -3   1   4        1.10        1.27      0.29 o 
  -2   1   4      267.47      298.02      5.36 o 
  -1   1   4       40.17       41.86      0.90 o 
   0   1   4       36.56       89.91     49.03 o 
   1   1   4       80.12       75.90      1.45 o 
   2   1   4        2.32       10.06      2.42 o 
   3   1   4       20.01       16.31      0.74 o 
   4   1   4       19.50       19.59      0.95 o 
   5   1   4        6.37        6.71      0.59 o 
   6   1   4        2.19        2.06      1.16 o 
  -7   2   4        2.42        1.75      0.52 o 
  -6   2   4        0.41       -0.13      0.39 o 
  -5   2   4        0.66        2.52      1.56 o 
  -4   2   4       39.70       49.39      8.00 o 
  -3   2   4       31.10       28.73      1.04 o 
  -2   2   4        1.96        3.19      0.50 o 
  -1   2   4      648.53      613.43     17.62 o 
   0   2   4      556.41      560.57     15.62 o 
   1   2   4      460.31      484.20      7.73 o 
   2   2   4      499.57      483.90      7.06 o 
   3   2   4       74.30       71.82      1.79 o 
   4   2   4      657.01      596.33     28.37 o 
   5   2   4       40.32       38.54      1.44 o 
   6   2   4       18.48       19.32      1.81 o 
   7   2   4        7.91        6.60      0.79 o 
  -7   3   4        0.81        1.76      0.56 o 
  -6   3   4        0.44        0.30      0.50 o 
  -5   3   4        1.79        2.03      0.84 o 
  -4   3   4       87.24       85.67      4.54 o 
  -3   3   4       11.06        9.86      0.81 o 
  -2   3   4        6.59        6.83      1.11 o 
  -1   3   4     2239.39     2306.70    196.20 o 
   0   3   4       10.47       13.13      0.37 o 
   1   3   4       24.16       24.65      1.11 o 
   2   3   4     1681.20     1859.29     28.05 o 
   3   3   4        0.11        0.60      0.58 o 
   4   3   4      212.74      205.96      2.62 o 
   5   3   4      192.01      199.84      7.92 o 
   6   3   4        0.29       -0.23      0.65 o 
   7   3   4        1.74        0.28      0.56 o 
  -7   4   4        4.00        3.63      0.66 o 
  -6   4   4        2.75        2.95      0.76 o 
  -5   4   4        2.81        1.32      0.50 o 
  -4   4   4      145.93      191.02     56.24 o 
  -3   4   4       16.31       16.82      2.58 o 
  -2   4   4       90.09       80.42      1.23 o 
  -1   4   4      162.77      174.68      3.18 o 
   0   4   4        0.47        1.15      0.42 o 
   1   4   4       76.65      103.06     22.79 o 
   2   4   4      204.50      220.25      3.27 o 
   3   4   4      211.03      206.99      3.79 o 
   4   4   4       16.36       15.68      2.40 o 
   5   4   4      155.08      161.06      5.12 o 
   6   4   4       16.31       14.95      0.70 o 
   7   4   4        0.54        1.34      0.60 o 
  -7   5   4        7.77        8.69      0.98 o 
  -6   5   4       29.98       27.04      1.65 o 
  -5   5   4       26.78       30.23      5.43 o 
  -4   5   4        3.12        6.05      1.89 o 
  -3   5   4       53.87       50.88      2.65 o 
  -2   5   4     1210.64     1274.04     23.45 o 
  -1   5   4      202.54      206.80     73.69 o 
   0   5   4        2.64        2.74      0.54 o 
   1   5   4      157.76      216.56     42.42 o 
   2   5   4      232.77      249.70      5.49 o 
   3   5   4      149.39      146.49      5.50 o 
   4   5   4       24.42       20.33      3.39 o 
   5   5   4      142.88      201.54     92.69 o 
   6   5   4        4.73        6.57      0.56 o 
   7   5   4        1.91        0.79      0.91 o 
  -7   6   4        1.44        1.98      0.98 o 
  -6   6   4       15.76       20.93      4.80 o 
  -5   6   4      166.16      169.46      3.44 o 
  -4   6   4        8.29        7.40      0.69 o 
  -3   6   4      368.08      439.86    243.51 o 
  -2   6   4     3614.80     3967.48    266.82 o 
  -1   6   4        0.64        0.87      0.25 o 
   0   6   4        2.12        6.25      2.82 o 
   1   6   4      579.74      569.13      8.28 o 
   2   6   4       48.00       60.65      1.29 o 
   3   6   4       57.76       60.53      1.81 o 
   4   6   4       31.57       29.99      2.51 o 
   5   6   4       42.14       53.25      1.81 o 
   6   6   4       55.34       50.52      1.28 o 
   7   6   4        7.45        9.00      1.39 o 
  -7   7   4       14.85       19.36      2.46 o 
  -6   7   4        9.87        8.90      0.79 o 
  -5   7   4       25.55       26.94      1.39 o 
  -4   7   4      195.89      197.45      4.25 o 
  -3   7   4      136.00      138.14      6.41 o 
  -2   7   4       20.71       35.32      1.89 o 
  -1   7   4     1040.41     1046.35     11.82 o 
   0   7   4        0.04        6.64      0.60 o 
   1   7   4        0.00        0.14      0.31 o 
   2   7   4       57.36       75.07      2.72 o 
   3   7   4        5.30        7.08      3.02 o 
   4   7   4       34.55       31.57      1.12 o 
   5   7   4       76.35       72.71      2.32 o 
   6   7   4       50.01       53.80      2.81 o 
   7   7   4        3.00        2.62      0.93 o 
  -7   8   4        0.25        1.53      0.84 o 
  -6   8   4        0.01        0.85      0.51 o 
  -5   8   4       29.93       29.07      0.79 o 
  -4   8   4        9.74        8.99      0.53 o 
  -3   8   4       51.77       55.77      5.34 o 
  -2   8   4       62.70       59.63     10.72 o 
  -1   8   4        3.46        5.25      0.78 o 
   0   8   4       68.00       70.75      1.00 o 
   1   8   4       82.03       83.20      1.15 o 
   2   8   4       39.79       37.05      1.51 o 
   3   8   4       33.56       34.12      1.00 o 
   4   8   4        5.57        4.38      1.05 o 
   5   8   4       36.01       33.83      1.39 o 
   6   8   4       16.98       17.54      1.28 o 
   7   8   4        1.26        2.21      1.04 o 
  -7   9   4        3.83        4.74      0.88 o 
  -6   9   4        0.54        2.03      0.70 o 
  -5   9   4      116.39      125.01      2.52 o 
  -4   9   4       13.92       12.37      0.77 o 
  -3   9   4      136.99      157.75     90.90 o 
  -2   9   4       66.57       69.76      1.25 o 
  -1   9   4        0.02        1.45      0.33 o 
   0   9   4       80.45       91.87      1.42 o 
   1   9   4      111.60      110.24      5.07 o 
   2   9   4       32.58       33.26      0.89 o 
   3   9   4        0.38        0.69      0.58 o 
   4   9   4        2.84        0.62      0.77 o 
   5   9   4        1.00        0.39      0.49 o 
   6   9   4       27.46       28.05      2.56 o 
  -7  10   4        0.32        0.79      0.74 o 
  -6  10   4       15.70       16.72      0.85 o 
  -5  10   4       93.49       91.39      3.00 o 
  -4  10   4       18.49       16.36      1.17 o 
  -3  10   4       26.38       22.05      1.16 o 
  -2  10   4       18.19       23.99      3.30 o 
  -1  10   4       18.55       19.07      0.53 o 
   0  10   4       63.83       65.49      1.29 o 
   1  10   4       11.27       13.78      0.52 o 
   2  10   4        1.24        1.47      0.46 o 
   3  10   4       48.96       46.31      1.10 o 
   4  10   4       82.36       77.99      3.30 o 
   6  10   4        1.99        3.18      0.61 o 
  -7  11   4        1.74        0.05      0.70 o 
  -6  11   4        5.44        7.28      0.93 o 
  -5  11   4       28.34       29.34      1.35 o 
  -4  11   4       69.34       73.97      2.35 o 
  -3  11   4       36.96       37.35      0.88 o 
  -2  11   4      229.11      247.91      4.86 o 
  -1  11   4       55.13       61.90      2.96 o 
   0  11   4        8.06        6.00      0.94 o 
   1  11   4        0.00       -0.08      0.38 o 
   2  11   4        6.98        8.13      0.49 o 
   3  11   4        6.09        6.03      0.70 o 
   4  11   4        6.94        5.90      0.85 o 
   5  11   4        0.69        1.07      0.65 o 
   6  11   4        1.00        0.70      1.44 o 
  -6  12   4        2.83        3.82      0.66 o 
  -5  12   4       81.96       74.68      5.81 o 
  -4  12   4        4.82        6.49      0.65 o 
  -3  12   4        1.34        1.64      0.81 o 
  -2  12   4       22.16       17.22      0.52 o 
  -1  12   4        0.34        0.07      0.27 o 
   0  12   4        3.51        3.51      0.77 o 
   1  12   4      109.05      107.59      2.63 o 
   2  12   4        3.06        4.30      1.08 o 
   3  12   4        1.71        1.58      1.70 o 
   4  12   4        1.60        2.14      0.49 o 
   5  12   4       15.07       14.54      1.02 o 
   6  12   4        0.02        1.95      0.63 o 
  -6  13   4        0.14        0.74      0.79 o 
  -5  13   4       78.40       85.14      2.18 o 
  -4  13   4        9.56        8.09      0.61 o 
  -3  13   4        0.64        0.80      0.35 o 
  -2  13   4       37.07       34.38      1.52 o 
  -1  13   4       44.25       64.94     30.64 o 
   0  13   4       24.62       27.50      6.46 o 
   1  13   4       54.42       55.42      1.28 o 
   2  13   4        0.12        0.75      0.95 o 
   3  13   4       28.77       27.25      2.51 o 
   4  13   4       15.80       12.42      0.84 o 
   5  13   4       12.63       19.79      4.76 o 
   6  13   4       37.15       42.75      1.22 o 
  -6  14   4        0.08       -0.14      0.56 o 
  -5  14   4       56.30       56.82      2.70 o 
  -4  14   4        7.01        7.88      3.58 o 
  -3  14   4        0.84        0.36      0.45 o 
  -2  14   4        1.05        1.25      0.49 o 
  -1  14   4       25.45       22.30      0.84 o 
   0  14   4      452.11      414.43      6.14 o 
   1  14   4       18.66       17.12      0.62 o 
   2  14   4      110.82      135.24     25.66 o 
   3  14   4       92.28       79.79      1.97 o 
   4  14   4        0.06        1.19      0.39 o 
   5  14   4        0.83       -0.37      0.54 o 
   6  14   4        3.36        5.93      2.86 o 
  -6  15   4        6.11        5.87      1.09 o 
  -5  15   4       39.15       36.24      1.60 o 
  -4  15   4        8.39        7.97      0.62 o 
  -3  15   4        0.85        0.74      0.88 o 
  -2  15   4        8.68        6.61      0.55 o 
  -1  15   4       50.69      100.72     35.70 o 
   0  15   4       69.56       70.94      2.81 o 
   1  15   4      140.14      145.93      2.85 o 
   2  15   4        0.73        1.62      0.77 o 
   3  15   4       10.17        7.10      2.69 o 
   4  15   4        0.00        2.19      1.04 o 
   5  15   4        3.43        4.93      0.67 o 
  -6  16   4        0.13        1.35      0.79 o 
  -5  16   4        0.87        1.08      1.23 o 
  -4  16   4        0.36        1.72      0.70 o 
  -3  16   4       12.02       11.82      0.58 o 
  -2  16   4        0.43        0.10      0.88 o 
  -1  16   4        2.12        7.19      5.29 o 
   0  16   4        0.33       -0.11      0.49 o 
   1  16   4       71.72       68.78      1.26 o 
   2  16   4       11.69       12.19      1.17 o 
   3  16   4        0.71       -0.05      0.35 o 
   4  16   4        0.53        0.70      0.65 o 
   5  16   4        0.23        0.94      0.86 o 
  -5  17   4        0.29        1.27      0.74 o 
  -4  17   4        0.42        0.91      0.41 o 
  -3  17   4       25.66       21.74      0.62 o 
  -2  17   4        9.36        7.16      2.21 o 
  -1  17   4        7.70        6.46      0.98 o 
   0  17   4        0.10        0.10      0.55 o 
   1  17   4       46.12       48.89      2.11 o 
   2  17   4       78.70       83.59      1.51 o 
   4  17   4        0.68        2.79      0.63 o 
   5  17   4        2.88        2.33      0.60 o 
  -5  18   4       10.34        9.52      2.49 o 
  -4  18   4        4.63        6.12      0.56 o 
  -3  18   4        0.01       -0.03      0.41 o 
  -2  18   4        4.09        1.32      0.54 o 
   0  18   4        1.10        1.03      0.74 o 
   1  18   4       26.58       30.32      0.85 o 
   2  18   4      274.09      285.56      9.95 o 
   3  18   4       11.59       11.38      0.88 o 
   4  18   4        3.17        2.69      0.52 o 
   5  18   4        0.50        0.14      0.70 o 
  -5  19   4        2.25        3.90      0.74 o 
  -4  19   4        1.81        2.00      0.56 o 
  -3  19   4        1.28        0.91      0.57 o 
  -2  19   4        9.78        9.79      0.73 o 
   0  19   4        2.45        3.42      0.59 o 
   1  19   4      127.43      126.09      3.15 o 
   2  19   4       64.56       80.68     23.63 o 
   3  19   4       13.03       12.27      0.54 o 
   4  19   4        2.21        3.85      0.77 o 
  -3  20   4        0.16        0.28      0.51 o 
  -2  20   4        2.64        0.99      0.53 o 
  -1  20   4        6.29        8.31      1.30 o 
   0  20   4        5.44        6.27      0.88 o 
   1  20   4       26.89       25.08      0.95 o 
   2  20   4       39.67       39.12      3.59 o 
   3  20   4        1.48        2.10      0.64 o 
   4  20   4       16.16       16.53      0.73 o 
  -3  21   4        2.38        2.04      0.58 o 
  -2  21   4        4.32        4.49      0.70 o 
  -1  21   4        0.03       -0.42      0.84 o 
   0  21   4        2.50        2.14      2.44 o 
   1  21   4       17.93       13.58      1.46 o 
   2  21   4       12.49       15.26      2.42 o 
   3  21   4        1.34        3.50      0.97 o 
  -2  22   4        0.39        0.23      0.60 o 
  -1  22   4        0.45        0.79      0.79 o 
   0  22   4        2.67        2.28      0.79 o 
   1  22   4        0.00        0.34      0.61 o 
   2  22   4       15.11       27.41      1.77 o 
   3  22   4        8.35        9.79      1.14 o 
  -2  23   4        2.88        2.55      1.16 o 
  -1  23   4        1.73        2.42      0.88 o 
   0  23   4        2.04        1.90      0.54 o 
   1  23   4        4.97        5.08      0.88 o 
   2  23   4        3.68        5.91      0.80 o 
  -2  24   4        2.04        2.46      0.95 o 
  -1  24   4       24.05       21.43      1.49 o 
   0  24   4        2.57        3.38      0.98 o 
   1  24   4        7.19        7.66      1.21 o 
   0  25   4        1.89        1.76      1.02 o 
  -7   1   5        1.35        1.80      0.66 o 
  -6   1   5        1.47        1.71      1.04 o 
  -5   1   5       13.16       13.64      0.62 o 
  -4   1   5      433.90      396.70     13.83 o 
  -3   1   5      123.52      114.29      1.81 o 
  -2   1   5      176.67      182.79      8.44 o 
  -1   1   5     1971.87     2011.24     35.67 o 
   1   1   5        0.00        0.28      0.30 o 
   2   1   5       55.72       60.61      2.53 o 
   3   1   5      388.51      432.24     41.93 o 
   4   1   5       50.07       55.37      1.03 o 
   5   1   5        1.88        2.48      0.49 o 
   6   1   5        0.42        0.74      0.51 o 
  -7   2   5        8.17        7.49      1.57 o 
  -6   2   5        4.81        4.71      1.44 o 
  -5   2   5       64.80       63.70      1.82 o 
  -4   2   5       15.25       14.53      1.63 o 
  -3   2   5      142.53      140.59      1.89 o 
  -2   2   5       11.56        8.27      0.66 o 
  -1   2   5       73.37       71.61      2.46 o 
   0   2   5        1.14        1.40      1.36 o 
   1   2   5      211.02      234.17      4.94 o 
   2   2   5       30.89       39.79      0.73 o 
   3   2   5      502.87      497.79      7.30 o 
   4   2   5      223.43      217.84      6.34 o 
   5   2   5        2.50        3.51      0.54 o 
   6   2   5       13.66       13.78      1.44 o 
  -7   3   5        0.07        0.79      0.65 o 
  -6   3   5        3.48        6.52      0.76 o 
  -5   3   5        1.34        1.92      1.79 o 
  -4   3   5      150.01      138.60      2.21 o 
  -3   3   5       27.73       27.13      0.87 o 
  -2   3   5      108.63      114.68      3.05 o 
  -1   3   5      643.56      597.10     27.99 o 
   0   3   5      171.37      172.63      3.59 o 
   1   3   5      136.55      148.91      9.25 o 
   2   3   5      199.51      206.96      3.09 o 
   3   3   5        2.76        1.90      0.61 o 
   4   3   5      117.87      113.41      3.67 o 
   5   3   5        0.23        0.76      0.79 o 
   6   3   5       14.23       14.70      0.73 o 
  -7   4   5        3.77        4.60      0.52 o 
  -5   4   5        2.91        3.36      0.93 o 
  -4   4   5       70.70       64.41      1.18 o 
  -3   4   5       28.89       44.40     21.82 o 
  -2   4   5      776.63      766.19     20.87 o 
  -1   4   5      331.81      290.09      7.40 o 
   0   4   5       62.29       66.47      1.17 o 
   1   4   5      305.36      280.77      4.14 o 
   2   4   5       98.31      111.97      1.75 o 
   3   4   5       64.61       66.99      1.45 o 
   4   4   5        0.86        1.01      0.74 o 
   5   4   5       21.35       23.46      0.79 o 
   6   4   5        0.02        1.15      0.86 o 
   7   4   5        0.96        1.76      0.60 o 
  -7   5   5        1.21        1.63      0.84 o 
  -6   5   5        2.88        2.30      0.65 o 
  -5   5   5        0.00       -0.30      0.37 o 
  -4   5   5       39.74       38.31      0.85 o 
  -3   5   5       37.89       39.48      2.12 o 
  -2   5   5      154.19      153.72      2.04 o 
  -1   5   5      319.98      313.27      5.65 o 
   0   5   5      124.54      116.35      1.78 o 
   1   5   5      102.66      111.36      4.00 o 
   2   5   5      421.22      395.20     11.35 o 
   3   5   5       13.81       14.70      0.67 o 
   4   5   5        0.03       -0.03      0.42 o 
   5   5   5       66.25       66.08      1.51 o 
   6   5   5        8.10        3.15      0.98 o 
  -7   6   5        0.42        0.23      0.65 o 
  -6   6   5       10.01        8.49      1.07 o 
  -5   6   5       61.91       67.94     10.51 o 
  -4   6   5       31.15       35.61      4.79 o 
  -3   6   5        8.32       10.28      1.80 o 
  -2   6   5      109.15      128.54      1.73 o 
  -1   6   5      122.61      131.11      2.01 o 
   0   6   5       18.95       17.16      0.84 o 
   1   6   5      397.12      428.75     11.68 o 
   2   6   5        8.21        6.82      2.07 o 
   3   6   5       20.96       15.24      0.66 o 
   4   6   5        5.95        4.68      0.54 o 
   5   6   5       23.57       26.16      0.87 o 
   6   6   5        1.88        1.11      0.56 o 
  -7   7   5        0.09        0.28      0.70 o 
  -6   7   5       19.49       16.89      6.76 o 
  -5   7   5       82.38       92.58      1.62 o 
  -4   7   5      232.35      231.07      3.54 o 
  -3   7   5       36.36       37.41      1.71 o 
  -2   7   5      294.35      265.45      8.33 o 
  -1   7   5      481.22      506.05      7.79 o 
   0   7   5       16.76       17.21      0.48 o 
   1   7   5      508.47      501.01     12.99 o 
   2   7   5        1.29        0.53      0.63 o 
   3   7   5        9.33       11.06      1.28 o 
   4   7   5        8.93        9.86      0.62 o 
   5   7   5       55.40       52.28      1.31 o 
   6   7   5        2.10        1.36      1.51 o 
  -7   8   5        3.89        4.65      1.51 o 
  -6   8   5       15.31       15.19      4.16 o 
  -5   8   5        3.62        5.40      1.51 o 
  -4   8   5      285.93      297.70     17.96 o 
  -3   8   5       59.43       62.35      0.99 o 
  -2   8   5        0.26        0.21      0.36 o 
  -1   8   5      199.77      201.90      3.25 o 
   0   8   5       45.52       38.81      1.20 o 
   1   8   5        0.58        3.86      0.36 o 
   2   8   5        3.78        7.50      1.23 o 
   3   8   5        0.24        1.31      1.00 o 
   4   8   5       78.07       68.04      1.48 o 
   5   8   5        3.51        2.32      1.25 o 
   6   8   5        3.99        4.90      2.18 o 
  -7   9   5        1.48        2.51      0.74 o 
  -6   9   5        0.42        1.95      0.74 o 
  -5   9   5       58.39       73.38     14.81 o 
  -4   9   5       37.20       48.86     15.12 o 
  -3   9   5       22.26       24.89      3.08 o 
  -2   9   5       45.54       49.92      0.95 o 
  -1   9   5       59.91       54.12      0.98 o 
   0   9   5      200.00      205.05      2.67 o 
   1   9   5       75.18       75.21      1.60 o 
   2   9   5       39.28       46.41      2.21 o 
   3   9   5       40.48       44.93      2.42 o 
   4   9   5        0.04        2.00      0.60 o 
   5   9   5        7.55       10.72      0.88 o 
   6   9   5      104.74      118.42      7.67 o 
  -7  10   5        0.73        1.35      0.61 o 
  -6  10   5        0.02        0.09      0.93 o 
  -5  10   5       22.26       22.18      1.00 o 
  -4  10   5       60.87       64.08      1.43 o 
  -3  10   5        0.01        1.66      1.01 o 
  -2  10   5       27.81       32.31      1.31 o 
  -1  10   5       20.47       22.64      0.61 o 
   0  10   5       54.32       56.88      0.89 o 
   1  10   5        0.39        1.44      1.16 o 
   2  10   5        7.17       11.51      0.67 o 
   3  10   5      107.06      100.38      2.06 o 
   4  10   5        0.61        0.79      0.42 o 
   5  10   5        0.15        1.07      0.49 o 
   6  10   5       24.92       22.54      0.93 o 
  -6  11   5        0.05        1.07      0.65 o 
  -5  11   5       23.01       24.45      0.89 o 
  -4  11   5       20.09       20.06      1.10 o 
  -3  11   5        9.08       10.00      1.57 o 
  -2  11   5       60.13       55.24      0.88 o 
  -1  11   5       91.32       89.61      3.63 o 
   0  11   5        0.64       -0.13      0.38 o 
   1  11   5      107.43      111.64      2.80 o 
   2  11   5        0.15        0.16      0.51 o 
   3  11   5       12.40       12.54      1.49 o 
   4  11   5        3.87        4.48      0.81 o 
   5  11   5       34.19       38.94      1.12 o 
   6  11   5       39.51       35.15      1.53 o 
  -6  12   5        0.00        0.00      0.51 o 
  -5  12   5       16.33       14.42      0.79 o 
  -4  12   5        1.29        1.11      0.65 o 
  -3  12   5       12.68       10.00      0.82 o 
  -2  12   5        8.33        8.54      0.94 o 
  -1  12   5       19.96       18.41      1.19 o 
   0  12   5       37.78       33.33      0.93 o 
   1  12   5        5.53        7.41      0.50 o 
   2  12   5        8.35        8.89      0.70 o 
   3  12   5       64.26       54.54      3.18 o 
   4  12   5        1.18        0.94      0.53 o 
   5  12   5       14.89       12.41      1.83 o 
   6  12   5       11.76       10.46      1.95 o 
  -6  13   5        0.16        0.53      1.11 o 
  -5  13   5        2.32        1.29      0.70 o 
  -4  13   5        1.44        0.43      0.50 o 
  -3  13   5        1.46        3.21      0.82 o 
  -2  13   5        1.00        1.72      0.70 o 
  -1  13   5       52.57       59.08      2.09 o 
   0  13   5      639.93      645.32     21.98 o 
   1  13   5      102.45      103.25      3.02 o 
   2  13   5        1.32        3.21      0.56 o 
   3  13   5      111.12      123.28     23.70 o 
   4  13   5        3.35        8.37      1.88 o 
   6  13   5       21.01       24.90      1.30 o 
  -6  14   5        5.98        2.45      0.86 o 
  -5  14   5        3.91        8.82      1.02 o 
  -4  14   5       36.16       35.69      2.18 o 
  -3  14   5        0.00        0.87      0.91 o 
  -2  14   5       11.62       13.71      1.97 o 
  -1  14   5      115.44      125.59      8.51 o 
   0  14   5        2.04        2.86      0.82 o 
   1  14   5      153.11      165.50      5.40 o 
   2  14   5        6.66        6.13      0.74 o 
   3  14   5       21.82       22.35      1.16 o 
   4  14   5        7.97        6.29      3.11 o 
   5  14   5        1.24        1.68      0.51 o 
  -6  15   5       13.02       12.11      0.80 o 
  -5  15   5       14.76       10.79      4.06 o 
  -4  15   5        0.37        1.25      0.51 o 
  -3  15   5       21.54       11.87      2.92 o 
  -2  15   5       46.06       38.74      1.47 o 
  -1  15   5        0.05       -0.19      0.74 o 
   0  15   5        8.79       10.60      1.82 o 
   1  15   5        8.43        8.66      0.70 o 
   2  15   5       20.83       17.08      4.20 o 
   3  15   5       36.08       31.67      1.93 o 
   4  15   5        2.36        3.06      0.93 o 
   5  15   5        0.43        1.11      0.70 o 
  -5  16   5        1.37        0.78      0.54 o 
  -4  16   5        0.67       -0.02      0.47 o 
  -3  16   5       13.29       11.24      0.52 o 
  -2  16   5       84.44       83.97      1.86 o 
  -1  16   5        0.05       -0.70      0.84 o 
   0  16   5       84.40       86.69      2.37 o 
   1  16   5       85.77       90.98      2.32 o 
   2  16   5       34.01       34.66      0.92 o 
   3  16   5        3.64        3.51      0.64 o 
   4  16   5        1.25        1.81      0.61 o 
   5  16   5        8.76        8.78      0.69 o 
  -5  17   5        8.07        8.50      0.84 o 
  -4  17   5        0.75        1.39      0.53 o 
  -3  17   5        1.43        1.58      0.60 o 
  -2  17   5        1.47        2.06      0.50 o 
  -1  17   5       15.82       10.64      1.65 o 
   0  17   5       29.37       33.53      0.86 o 
   1  17   5       13.69       10.39      0.59 o 
   2  17   5        0.22        1.56      0.54 o 
   3  17   5        9.31        9.50      1.11 o 
   4  17   5        0.27        1.40      0.41 o 
   5  17   5       11.86       11.24      0.98 o 
  -5  18   5        2.03        3.68      1.95 o 
  -4  18   5        0.20       -0.05      0.46 o 
  -3  18   5        1.67        0.33      0.60 o 
  -2  18   5        6.45        7.42      1.11 o 
  -1  18   5        7.98        8.63      0.67 o 
   0  18   5       39.85       39.97      2.23 o 
   1  18   5        4.85        6.74      1.12 o 
   2  18   5        5.52        7.14      0.80 o 
   3  18   5        0.00        1.06      0.54 o 
   4  18   5        1.47        1.26      1.04 o 
  -3  19   5        2.60        2.55      0.65 o 
  -2  19   5        9.98       14.24      3.44 o 
  -1  19   5        0.99       -0.23      0.50 o 
   0  19   5       44.61       51.04      1.39 o 
   1  19   5      149.99      154.19      3.57 o 
   2  19   5        5.03        4.10      0.64 o 
   3  19   5        1.32        1.62      0.93 o 
   4  19   5        1.33        1.17      0.65 o 
  -3  20   5        0.55        0.93      0.60 o 
  -2  20   5        6.38        7.74      0.79 o 
  -1  20   5       17.10       18.26      1.21 o 
   0  20   5      102.67      108.85      2.30 o 
   1  20   5        6.29        6.99      1.52 o 
   2  20   5       51.64       63.05      9.94 o 
   3  20   5        0.13        0.97      0.49 o 
  -2  21   5        0.71        1.06      0.58 o 
  -1  21   5       11.44        7.66      2.18 o 
   0  21   5        7.50        7.60      1.14 o 
   1  21   5        1.77        0.84      0.60 o 
   2  21   5        0.00        1.20      0.80 o 
   3  21   5        0.91        1.26      0.43 o 
  -2  22   5        6.57        4.26      0.66 o 
  -1  22   5       53.59       55.77      1.46 o 
   0  22   5       21.03       27.02      5.48 o 
   1  22   5        0.05        0.86      1.79 o 
   2  22   5       24.38       22.51      1.45 o 
  -2  23   5        0.02        1.49      0.65 o 
  -1  23   5        0.00        1.25      0.84 o 
   0  23   5       18.03       20.41      1.05 o 
   1  23   5        0.23        4.92      1.16 o 
   2  23   5       15.34        9.05      1.97 o 
  -1  24   5        1.59        2.54      0.61 o 
   0  24   5        4.68        4.25      0.93 o 
  -7   0   6        0.52        2.04      0.70 o 
  -5   0   6       30.29       32.66      1.53 o 
  -4   0   6        0.05       -0.46      0.84 o 
  -3   0   6        0.35        0.60      0.65 o 
  -2   0   6       69.80       68.09      2.05 o 
  -1   0   6      244.38      238.69      6.16 o 
   1   0   6      243.41      216.44      5.60 o 
   2   0   6      340.05      308.97      7.90 o 
   3   0   6     1271.41     1190.25     29.95 o 
   4   0   6      387.19      388.86      7.05 o 
  -7   1   6        0.89        0.26      0.48 o 
  -6   1   6        0.14        0.54      0.51 o 
  -5   1   6        7.18        5.67      0.63 o 
  -4   1   6       91.84       84.53      1.81 o 
  -3   1   6        8.87        8.52      0.98 o 
  -2   1   6        0.01       -0.42      0.42 o 
  -1   1   6        5.39        6.45      1.95 o 
   0   1   6      119.38      139.14      3.73 o 
   1   1   6       96.77       88.55      1.73 o 
   2   1   6       67.67       63.12      1.30 o 
   3   1   6       33.35       37.25      0.76 o 
   4   1   6       95.87       93.82      1.62 o 
   5   1   6        0.30        1.53      0.60 o 
  -7   2   6        3.95        2.98      0.45 o 
  -5   2   6       62.43       71.32      1.32 o 
  -4   2   6       11.14        9.02      1.46 o 
  -3   2   6        0.18        2.17      1.21 o 
  -2   2   6      204.04      292.46    291.10 o 
  -1   2   6       17.72       21.94      0.56 o 
   0   2   6      305.12      310.94     20.27 o 
   1   2   6      347.68      240.11     71.27 o 
   2   2   6       16.83       18.23      0.70 o 
   3   2   6       67.59       65.75      1.14 o 
   4   2   6        1.01       -0.09      0.42 o 
   5   2   6        0.41        1.53      0.51 o 
   6   2   6        5.88        4.88      0.65 o 
  -7   3   6        1.24        0.64      0.52 o 
  -6   3   6       22.39       26.91      1.69 o 
  -5   3   6       32.71       31.53      0.80 o 
  -4   3   6      250.88      244.37      4.96 o 
  -3   3   6      770.93      665.18     16.90 o 
  -2   3   6        6.14        6.29      0.40 o 
  -1   3   6       34.67       37.30      1.07 o 
   0   3   6      131.17      146.50      2.73 o 
   1   3   6       52.30       61.96      1.09 o 
   2   3   6        4.54        2.78      0.36 o 
   3   3   6       13.10       10.75      0.44 o 
   4   3   6       22.62       21.43      1.65 o 
   5   3   6        1.84        4.55      1.07 o 
   6   3   6        0.47        1.90      0.88 o 
  -7   4   6        2.43        0.94      1.37 o 
  -6   4   6        7.34        7.02      1.00 o 
  -5   4   6        1.35        3.52      0.99 o 
  -4   4   6       24.37       24.86      1.24 o 
  -3   4   6      357.53      377.21      9.72 o 
  -2   4   6       11.95       12.72      0.54 o 
  -1   4   6      416.26      609.92    317.74 o 
   0   4   6      131.01      133.40      4.35 o 
   1   4   6       15.12       17.84      0.63 o 
   2   4   6        0.99        3.49      0.38 o 
   3   4   6       36.19       39.30      1.15 o 
   4   4   6        0.33        4.23      0.98 o 
   5   4   6        5.46        6.56      1.70 o 
   6   4   6       16.37       20.75      0.79 o 
  -7   5   6       12.05       13.51      0.66 o 
  -6   5   6        1.36        2.54      1.15 o 
  -5   5   6       67.48       63.20      1.95 o 
  -4   5   6       56.73       58.17      1.92 o 
  -3   5   6      416.36      408.73     10.48 o 
  -2   5   6      714.63      733.72     23.74 o 
   0   5   6       13.01       14.29      1.29 o 
   1   5   6       52.62       49.41      0.89 o 
   2   5   6        2.31        3.11      0.87 o 
   3   5   6        2.48        2.47      0.58 o 
   4   5   6        9.86       10.92      0.88 o 
   5   5   6       26.18       28.25      2.32 o 
   6   5   6        0.06        0.84      0.56 o 
  -7   6   6        0.24        1.86      0.74 o 
  -6   6   6       39.59       39.53      2.03 o 
  -5   6   6       95.14      102.42      5.21 o 
  -4   6   6        6.13        5.38      0.71 o 
  -3   6   6       30.40       29.27      1.44 o 
  -2   6   6      105.34      121.96      3.79 o 
  -1   6   6      153.41      197.73    179.33 o 
   0   6   6      139.02      141.31      3.42 o 
   1   6   6       93.52       92.76      1.49 o 
   2   6   6       72.65       72.74      1.53 o 
   3   6   6       56.62       61.74      1.36 o 
   4   6   6       20.81       14.31      2.39 o 
   5   6   6        5.87        6.93      0.57 o 
   6   6   6        4.13        4.72      1.65 o 
  -7   7   6        4.05        6.84      0.67 o 
  -6   7   6        2.92        1.80      1.18 o 
  -5   7   6       20.31       24.11      5.16 o 
  -4   7   6        7.70        8.17      1.38 o 
  -3   7   6       41.58       41.12      0.89 o 
  -2   7   6       10.61        9.27      0.54 o 
  -1   7   6       89.16       90.31      1.48 o 
   0   7   6        0.48        0.99      0.44 o 
   1   7   6      222.90      235.63      3.52 o 
   2   7   6       22.66       22.11      0.71 o 
   3   7   6       35.38       37.57      0.97 o 
   4   7   6        0.00        0.88      0.79 o 
   5   7   6       32.66       35.60      1.44 o 
   6   7   6        3.73        3.41      0.63 o 
  -7   8   6        0.18        0.81      0.88 o 
  -6   8   6        0.17        0.07      0.46 o 
  -5   8   6        2.56        1.25      0.61 o 
  -4   8   6        7.47       10.01      0.58 o 
  -3   8   6      107.03      119.69     14.15 o 
  -2   8   6      109.39      113.31      1.90 o 
  -1   8   6        4.15        5.43      0.47 o 
   0   8   6        0.24        1.29      0.52 o 
   1   8   6      193.76      197.14     17.64 o 
   2   8   6       69.86       61.86      4.53 o 
   3   8   6      163.01      152.08      2.93 o 
   4   8   6       29.11       25.57      0.84 o 
   5   8   6       67.20       61.67      3.35 o 
   6   8   6        0.46        2.60      0.79 o 
  -7   9   6        0.30       -0.33      0.70 o 
  -6   9   6        1.05        1.67      0.84 o 
  -5   9   6        7.35        6.12      0.54 o 
  -4   9   6        0.59        0.74      0.65 o 
  -3   9   6       45.41       43.13      2.45 o 
  -2   9   6       17.01       19.73      1.09 o 
  -1   9   6        0.77        1.40      0.75 o 
   0   9   6        3.40        4.31      0.45 o 
   1   9   6       66.70       61.15      1.35 o 
   2   9   6       31.71       31.00      1.30 o 
   3   9   6        4.06        3.36      1.14 o 
   4   9   6       25.52       16.06      3.44 o 
   5   9   6       11.64       12.60      0.95 o 
   6   9   6        2.04        4.12      1.07 o 
  -6  10   6        3.66        5.81      0.65 o 
  -5  10   6       19.41       16.42      0.78 o 
  -4  10   6        9.06        9.16      0.87 o 
  -3  10   6        1.83        2.29      0.86 o 
  -2  10   6       44.28       46.08      1.01 o 
  -1  10   6       22.91       22.75      0.63 o 
   0  10   6       99.40       99.32      1.99 o 
   1  10   6       54.61       49.86      2.74 o 
   2  10   6       36.49       28.90      3.37 o 
   3  10   6        0.98        4.14      2.18 o 
   4  10   6       40.20       33.46      1.39 o 
   5  10   6       12.26        8.47      1.32 o 
   6  10   6       10.26       10.15      0.95 o 
  -6  11   6        0.03       -0.37      0.60 o 
  -5  11   6        5.75        7.30      0.81 o 
  -4  11   6        0.03        0.82      1.63 o 
  -3  11   6        0.00        0.56      0.74 o 
  -2  11   6        5.39        5.87      0.81 o 
  -1  11   6       66.73       63.48      1.73 o 
   0  11   6        0.04        1.52      0.52 o 
   1  11   6        3.84        3.62      0.60 o 
   2  11   6       14.31       15.00      0.72 o 
   3  11   6        0.52        1.45      0.67 o 
   4  11   6        0.11        5.25      1.95 o 
   5  11   6        4.01        4.02      1.39 o 
   6  11   6        0.64        1.49      0.57 o 
  -6  12   6        1.63        0.08      0.45 o 
  -5  12   6       17.19       15.51      1.70 o 
  -4  12   6        8.54        9.04      0.67 o 
  -3  12   6       16.93       23.38      2.83 o 
  -2  12   6        6.14        3.31      0.31 o 
  -1  12   6      100.29       99.72      2.00 o 
   0  12   6      622.07      638.66     22.23 o 
   1  12   6        0.35        0.69      0.67 o 
   2  12   6       39.63       33.89      0.97 o 
   3  12   6       13.60       10.84      1.21 o 
   4  12   6       31.14       27.37      0.91 o 
   5  12   6        6.92        8.33      2.18 o 
  -6  13   6        0.43        1.06      0.51 o 
  -5  13   6        4.97        7.25      3.58 o 
  -4  13   6        0.03        0.79      0.56 o 
  -3  13   6        0.05        0.76      0.58 o 
  -2  13   6        5.34        5.50      0.80 o 
  -1  13   6       20.86       24.30      9.48 o 
   0  13   6      119.35      122.23      7.89 o 
   1  13   6       25.66       21.94      2.39 o 
   2  13   6        9.16        8.56      2.28 o 
   3  13   6        2.02        1.90      0.72 o 
   4  13   6        6.77        6.15      0.60 o 
   5  13   6        1.48        1.16      0.49 o 
  -6  14   6        1.11        4.97      0.93 o 
  -5  14   6        3.26        3.28      0.56 o 
  -4  14   6        6.56        6.21      1.16 o 
  -3  14   6       22.54       18.26      4.07 o 
  -2  14   6        6.93        5.48      0.93 o 
  -1  14   6        8.62        7.53      1.25 o 
   0  14   6       75.01       74.31      1.40 o 
   1  14   6        0.00        1.35      0.65 o 
   2  14   6       23.81       20.58      2.18 o 
   3  14   6       20.23       25.93      8.13 o 
   4  14   6       15.24       12.31      0.77 o 
   5  14   6        0.38        1.38      0.95 o 
  -5  15   6        0.21        0.42      0.51 o 
  -4  15   6        4.17        5.16      0.79 o 
  -3  15   6        0.56       -0.15      0.34 o 
  -2  15   6        2.20        0.82      0.43 o 
  -1  15   6       22.38       21.73      0.88 o 
   0  15   6        3.74        4.85      0.78 o 
   1  15   6       67.64       68.44      3.02 o 
   2  15   6       39.60       37.11      1.63 o 
   3  15   6        5.73        5.39      0.59 o 
   4  15   6       16.26       16.01      4.11 o 
   5  15   6        7.41        7.20      1.63 o 
  -5  16   6        1.55        0.42      0.60 o 
  -4  16   6        0.59        0.93      0.56 o 
  -3  16   6        5.62        5.10      0.86 o 
  -2  16   6        7.98       11.50      4.32 o 
  -1  16   6      141.97      153.20      3.01 o 
   0  16   6       52.56       56.49      1.63 o 
   1  16   6        3.74        4.61      1.55 o 
   2  16   6       33.08       32.64      1.07 o 
   3  16   6       25.21       26.36      1.39 o 
   4  16   6        3.59        3.35      0.57 o 
  -5  17   6        0.49        1.29      1.09 o 
  -4  17   6        5.96        6.60      0.79 o 
  -3  17   6       25.84       23.18      1.11 o 
  -2  17   6        0.68        1.03      1.30 o 
  -1  17   6       39.99       39.69      1.18 o 
   0  17   6       38.36       41.84      1.29 o 
   1  17   6      137.45      141.57      3.80 o 
   2  17   6       63.40       57.18      1.38 o 
   3  17   6        0.19        0.17      0.48 o 
   4  17   6        1.06        0.86      0.88 o 
  -5  18   6        1.11        2.04      0.65 o 
  -3  18   6        8.46        6.78      0.79 o 
  -2  18   6        8.10        8.45      1.93 o 
  -1  18   6       55.88       54.74      6.90 o 
   0  18   6       17.47       18.37      0.67 o 
   1  18   6       13.94       15.02      1.53 o 
   2  18   6        1.77        2.06      1.72 o 
   3  18   6        0.74        2.69      0.56 o 
   4  18   6        0.02        1.90      0.84 o 
  -3  19   6        1.81        1.58      0.60 o 
  -2  19   6        9.81        9.04      1.46 o 
  -1  19   6        7.90        9.16      1.58 o 
   0  19   6        1.66        2.20      1.43 o 
   1  19   6        3.80        4.65      0.83 o 
   2  19   6        2.67        1.73      0.64 o 
   3  19   6        0.37        1.86      0.79 o 
  -2  20   6        1.32        3.56      2.28 o 
  -1  20   6        3.89        6.06      1.02 o 
   0  20   6       16.89       15.63      0.91 o 
   1  20   6       54.69       58.08      1.37 o 
   2  20   6       20.65       22.29      0.93 o 
   3  20   6        0.24        1.72      2.00 o 
  -2  21   6        0.18        0.21      0.65 o 
  -1  21   6       14.08       12.14      1.07 o 
   0  21   6        0.53        0.63      0.56 o 
   1  21   6        0.23        0.34      0.53 o 
   2  21   6        0.07        1.00      0.55 o 
  -2  22   6        0.20        0.27      0.48 o 
  -1  22   6       14.41       14.82      1.51 o 
   0  22   6        3.22        4.77      1.35 o 
   1  22   6        0.09        0.71      0.56 o 
   2  22   6       11.75        7.84      0.75 o 
  -2  23   6        1.45        1.30      1.00 o 
  -1  23   6       21.75       18.19      0.89 o 
   0  23   6        0.57        1.50      0.58 o 
   1  23   6        6.79        6.45      0.71 o 
  -7   1   7        8.70        9.06      0.71 o 
  -6   1   7       29.43       34.18      3.02 o 
  -5   1   7       25.86       22.53      0.85 o 
  -4   1   7      210.64      214.19     10.72 o 
  -3   1   7       94.45       86.96      1.81 o 
  -2   1   7        0.02        0.42      0.44 o 
  -1   1   7       49.05       62.53      1.36 o 
   0   1   7      147.68      168.35     31.09 o 
   1   1   7        0.81        2.46      0.70 o 
   2   1   7      104.07      101.98      2.01 o 
   3   1   7      119.91      120.86      2.09 o 
   4   1   7       13.04       12.83      0.70 o 
   5   1   7        0.03       -0.12      0.28 o 
  -7   2   7        1.04        1.76      0.74 o 
  -6   2   7        6.81        7.24      1.23 o 
  -5   2   7        6.64        7.84      0.70 o 
  -4   2   7      151.38      147.53      7.40 o 
  -3   2   7        0.67        1.25      0.70 o 
  -2   2   7        7.78        8.33      0.86 o 
  -1   2   7       45.54       47.10      2.65 o 
   0   2   7       61.65       67.28      2.74 o 
   1   2   7       19.75       21.06      0.55 o 
   2   2   7      137.74      137.37      3.23 o 
   3   2   7      387.18      355.23     10.89 o 
   4   2   7        0.11        0.34      0.42 o 
   5   2   7       20.52       23.02      0.92 o 
  -7   3   7        0.09        0.33      0.56 o 
  -6   3   7        2.09        5.26      1.95 o 
  -5   3   7        0.73        1.22      0.51 o 
  -4   3   7      124.39      127.49      3.63 o 
  -3   3   7        0.97        0.42      0.56 o 
  -2   3   7        4.94        5.65      1.52 o 
  -1   3   7       15.71       19.57      0.86 o 
   0   3   7       49.09       57.68      2.98 o 
   1   3   7       63.43       62.29      1.09 o 
   2   3   7      145.38      145.55      3.40 o 
   3   3   7        4.59        3.00      0.77 o 
   4   3   7       99.88       88.85      2.42 o 
   5   3   7        4.94        6.38      0.44 o 
   6   3   7       11.32       12.22      0.98 o 
  -7   4   7        1.89        4.37      1.02 o 
  -6   4   7        5.95        6.60      0.71 o 
  -5   4   7        1.81        3.20      0.88 o 
  -4   4   7       48.18       47.31      1.23 o 
  -3   4   7        0.17        1.72      0.74 o 
  -2   4   7        1.32        1.82      1.14 o 
  -1   4   7       47.25       46.03      3.84 o 
   0   4   7        3.58        5.65      0.53 o 
   1   4   7       86.84       89.04      1.79 o 
   2   4   7        2.33        1.67      0.42 o 
   3   4   7        4.88        3.04      1.39 o 
   4   4   7        0.69        0.14      0.46 o 
   5   4   7        2.39        2.18      0.65 o 
   6   4   7        5.72        9.02      1.90 o 
  -7   5   7        4.77        2.74      0.54 o 
  -6   5   7       10.04       10.06      0.60 o 
  -5   5   7        1.37        1.49      0.55 o 
  -3   5   7        0.59        1.25      0.59 o 
  -2   5   7       10.10        7.79      0.51 o 
  -1   5   7       17.21       19.93      1.02 o 
   0   5   7       28.02       24.81      2.79 o 
   1   5   7       67.13       53.87      1.42 o 
   2   5   7       11.18        9.90      0.62 o 
   3   5   7       33.01       35.50      0.99 o 
   4   5   7       12.58       11.30      0.57 o 
   5   5   7       22.49       23.94      3.39 o 
   6   5   7        3.73        2.93      0.74 o 
  -6   6   7        0.57        0.91      0.43 o 
  -5   6   7       13.47       15.09      1.49 o 
  -4   6   7        7.75       11.23      0.86 o 
  -3   6   7       61.16       58.75      1.33 o 
  -2   6   7        1.71        3.84      0.85 o 
  -1   6   7        2.23        1.25      0.79 o 
   0   6   7        7.37        8.25      1.90 o 
   1   6   7       79.42       88.05      1.99 o 
   2   6   7        0.10        0.08      0.41 o 
   3   6   7       30.80       32.62      1.53 o 
   4   6   7        0.01        0.70      0.51 o 
   5   6   7       17.54       19.34      1.30 o 
   6   6   7        4.67        5.48      0.93 o 
  -6   7   7        1.31        2.15      0.79 o 
  -5   7   7        1.27        1.43      0.92 o 
  -4   7   7       52.85       52.67      1.28 o 
  -3   7   7       13.84       12.17      0.67 o 
  -2   7   7      249.94      246.60      8.33 o 
  -1   7   7        6.90        5.53      0.56 o 
   0   7   7       18.46       21.58      5.26 o 
   1   7   7       88.63       81.05      2.03 o 
   2   7   7        0.51       -0.14      0.65 o 
   3   7   7        0.56        0.29      0.74 o 
   4   7   7        3.16        4.05      0.54 o 
   5   7   7        7.47        9.27      0.61 o 
   6   7   7        0.15        0.74      0.60 o 
  -6   8   7        6.28        7.99      1.67 o 
  -5   8   7        0.19       -0.05      0.70 o 
  -4   8   7        0.94        1.19      0.42 o 
  -3   8   7      276.79      268.70      4.96 o 
  -2   8   7      137.45      135.49      2.15 o 
  -1   8   7        9.83       12.92      1.39 o 
   0   8   7       15.71       34.72     18.83 o 
   1   8   7       74.48       86.81      2.12 o 
   2   8   7       51.26       45.13      1.15 o 
   3   8   7        0.00        0.88      0.70 o 
   4   8   7        9.13        7.10      0.54 o 
   5   8   7        2.02        1.11      1.05 o 
   6   8   7        2.83        4.55      1.04 o 
  -5   9   7        9.68       12.47      3.58 o 
  -4   9   7       13.57       13.94      1.27 o 
  -3   9   7      151.62      142.75      2.82 o 
  -2   9   7        0.26        1.02      0.60 o 
  -1   9   7      126.90      119.69      4.45 o 
   0   9   7      771.99      766.89     18.58 o 
   1   9   7       15.24       13.62      1.16 o 
   2   9   7        3.56        3.89      1.00 o 
   3   9   7       16.91       11.51      1.25 o 
   4   9   7        0.09        0.49      0.88 o 
   5   9   7        0.01       -0.09      0.41 o 
  -6  10   7        0.28       -0.05      0.65 o 
  -5  10   7        8.73        9.39      1.13 o 
  -4  10   7       20.00       48.16     44.27 o 
  -3  10   7       15.47       14.92      1.30 o 
  -2  10   7       94.51      102.61      4.06 o 
  -1  10   7      269.17      272.65      4.60 o 
   0  10   7      416.87      413.18     15.78 o 
   2  10   7        0.43        1.21      0.49 o 
   3  10   7       88.55       80.12      2.58 o 
   4  10   7        1.08        1.49      0.77 o 
   5  10   7        1.60        0.46      0.74 o 
  -6  11   7        1.10        0.88      0.74 o 
  -5  11   7        9.51        9.60      2.18 o 
  -4  11   7        0.62        4.27      1.02 o 
  -3  11   7       13.44       13.90      1.44 o 
  -2  11   7      152.64      164.09      2.56 o 
  -1  11   7      331.11      335.66      5.01 o 
   0  11   7       30.25       31.17      1.51 o 
   1  11   7      153.99      159.42      3.08 o 
   2  11   7        1.85        1.79      0.48 o 
   3  11   7        2.69        3.20      0.84 o 
   4  11   7       11.69        9.20      0.59 o 
   5  11   7        0.02        1.44      0.65 o 
  -6  12   7        0.76        0.27      0.54 o 
  -5  12   7        0.13       -0.51      0.65 o 
  -4  12   7        5.94        6.07      2.23 o 
  -3  12   7        1.78        2.67      0.49 o 
  -2  12   7       28.94       27.94      0.75 o 
  -1  12   7       70.75       73.68      4.35 o 
   0  12   7       42.25       40.42      1.32 o 
   1  12   7       29.46       30.82      0.98 o 
   2  12   7        0.16        1.33      0.51 o 
   3  12   7      124.83      103.73      2.15 o 
   4  12   7        2.75        3.66      1.23 o 
   5  12   7        0.18        1.16      0.74 o 
  -6  13   7        0.25        2.71      1.14 o 
  -5  13   7        2.44        1.67      0.65 o 
  -4  13   7        8.12        6.13      0.79 o 
  -3  13   7       31.58       28.26      1.15 o 
  -2  13   7       18.38       16.94      0.81 o 
  -1  13   7        1.79        2.18      0.61 o 
   0  13   7      258.08      264.47     11.93 o 
   1  13   7        2.18        2.91      1.05 o 
   2  13   7       13.74       13.61      1.67 o 
   3  13   7       35.13       40.69      1.97 o 
   4  13   7        5.43        3.39      0.54 o 
   5  13   7        0.03       -0.65      0.65 o 
  -5  14   7        0.48        0.51      0.65 o 
  -4  14   7        0.43        2.00      0.79 o 
  -3  14   7        2.28        2.47      0.70 o 
  -2  14   7       30.94       31.79      2.11 o 
  -1  14   7        0.82        0.51      0.70 o 
   0  14   7        0.01        1.75      0.52 o 
   1  14   7       57.60       58.62      1.79 o 
   2  14   7        5.70        6.54      1.28 o 
   3  14   7        1.62        4.13      1.14 o 
   4  14   7        0.59        0.47      0.44 o 
  -5  15   7        8.86        8.33      0.68 o 
  -4  15   7        0.31        0.42      0.56 o 
  -3  15   7        8.55        7.52      0.79 o 
  -2  15   7       15.50       17.17      0.90 o 
  -1  15   7        1.05        1.57      1.14 o 
   0  15   7        0.06        0.74      0.65 o 
   1  15   7       21.45       23.58      2.23 o 
   2  15   7        4.83        8.61      4.13 o 
   3  15   7        5.30        4.97      0.93 o 
   4  15   7        1.55        1.86      0.59 o 
  -5  16   7        0.37       -0.37      0.74 o 
  -4  16   7        0.12        2.37      0.65 o 
  -2  16   7        1.74        3.12      1.16 o 
  -1  16   7        1.22        0.95      0.63 o 
   0  16   7       11.89       14.28      0.76 o 
   1  16   7       21.53       22.29      1.07 o 
   2  16   7        0.44        0.19      0.60 o 
   3  16   7        0.10        1.35      0.74 o 
   4  16   7       11.76        9.66      1.02 o 
  -2  17   7        0.01        0.33      0.98 o 
  -1  17   7        9.00       10.19      1.27 o 
   0  17   7        8.72        8.19      1.44 o 
   1  17   7       15.46       15.35      0.82 o 
   2  17   7        7.84        7.74      0.98 o 
   3  17   7        0.82        1.55      0.60 o 
   4  17   7        3.62        1.84      0.93 o 
  -2  18   7        7.12        7.93      1.09 o 
  -1  18   7        6.89        6.95      1.55 o 
   0  18   7       16.13       16.92      1.77 o 
   1  18   7       47.73       47.05      1.30 o 
   2  18   7        6.93        6.06      0.61 o 
   3  18   7        1.43        1.69      0.56 o 
  -2  19   7        2.31        1.78      0.47 o 
  -1  19   7        1.31        5.92      3.72 o 
   0  19   7       33.25       41.81      6.68 o 
   1  19   7        3.08        3.98      1.30 o 
   2  19   7        1.23        3.56      0.57 o 
   3  19   7        7.59        7.85      1.23 o 
  -2  20   7        4.66        4.72      1.56 o 
  -1  20   7        0.15        0.62      0.56 o 
   0  20   7       25.52       33.04      0.94 o 
   1  20   7        0.12        0.22      0.59 o 
   2  20   7        8.97        8.79      0.71 o 
  -2  21   7        1.19        3.17      1.46 o 
  -1  21   7        5.37        5.72      0.65 o 
   0  21   7       12.15       15.25      1.86 o 
   1  21   7        9.23       10.90      0.89 o 
   2  21   7        4.84        7.97      3.79 o 
  -2  22   7        4.98        3.72      0.98 o 
  -1  22   7       31.63       28.81      1.02 o 
   0  22   7       11.34        9.20      1.25 o 
   1  22   7        1.36        1.90      0.98 o 
  -7   0   8        0.19        1.07      0.79 o 
  -6   0   8        1.85        0.84      0.74 o 
  -5   0   8       16.73       18.91      1.16 o 
  -4   0   8       22.20       25.60      1.21 o 
  -3   0   8        4.00        6.13      0.93 o 
  -2   0   8        8.79        9.56      0.71 o 
  -1   0   8       87.57       86.84      2.51 o 
   2   0   8       11.41        8.50      0.74 o 
   3   0   8       77.99       76.58      2.23 o 
   4   0   8       85.35       79.48      1.70 o 
  -7   1   8        2.87        1.71      1.00 o 
  -6   1   8        6.41        7.37      1.95 o 
  -5   1   8        5.98        6.60      0.86 o 
  -4   1   8       63.43       58.55      1.38 o 
  -3   1   8       55.19      114.63    161.97 o 
  -2   1   8        7.64        8.00      0.50 o 
  -1   1   8       54.45       57.71      2.00 o 
   0   1   8        0.21        2.00      0.60 o 
   1   1   8        0.49        1.63      0.65 o 
   2   1   8       24.86       27.42      0.96 o 
   3   1   8       35.87       37.76      1.06 o 
   4   1   8       47.58       43.05      1.29 o 
   5   1   8        0.07        1.81      0.65 o 
  -6   2   8        0.02        0.16      0.58 o 
  -5   2   8       13.86       18.74      0.85 o 
  -4   2   8        1.53        1.63      0.59 o 
  -3   2   8       19.95       18.77      1.07 o 
  -2   2   8       24.90       33.21      2.81 o 
  -1   2   8        4.18        5.44      0.78 o 
   0   2   8      166.44      171.88      5.17 o 
   1   2   8       38.27       38.25      1.30 o 
   2   2   8      259.80      273.21      7.74 o 
   3   2   8       61.15       58.94      1.77 o 
   4   2   8       72.74       69.95      1.54 o 
   5   2   8        2.22        3.07      0.75 o 
  -6   3   8       11.11       14.88      0.79 o 
  -5   3   8        0.05        0.18      0.93 o 
  -4   3   8       14.35       15.29      1.42 o 
  -3   3   8        5.55        5.53      0.79 o 
  -2   3   8        3.50        2.57      0.53 o 
  -1   3   8       23.27       19.75      0.82 o 
   0   3   8       18.59       18.22      0.64 o 
   1   3   8       46.72       43.63      1.07 o 
   2   3   8      275.92      268.71      5.04 o 
   3   3   8       28.17       28.91      0.85 o 
   4   3   8       53.74       54.97      1.26 o 
   5   3   8        0.00        0.14      0.56 o 
  -6   4   8       25.51       26.00      3.11 o 
  -4   4   8        3.47        3.69      0.60 o 
  -3   4   8       31.60       29.13      1.53 o 
  -2   4   8        0.54        1.07      1.14 o 
  -1   4   8       17.87       15.02      0.83 o 
   0   4   8      108.29      105.71      2.52 o 
   1   4   8      123.79      123.34      1.95 o 
   2   4   8      164.85      163.73      4.17 o 
   3   4   8       38.22       36.09      1.81 o 
   4   4   8        6.61        6.69      0.56 o 
   5   4   8        2.00        2.03      0.43 o 
  -6   5   8        6.79        6.15      1.14 o 
  -5   5   8        1.48        3.34      0.84 o 
  -4   5   8       53.39       52.74      4.49 o 
  -3   5   8      110.13       99.55      2.04 o 
  -2   5   8        0.02       -0.04      0.35 o 
  -1   5   8        1.66        2.23      0.70 o 
   0   5   8      172.57      219.14     59.40 o 
   1   5   8      134.21      127.31      3.08 o 
   2   5   8        4.11        4.78      1.53 o 
   3   5   8       46.29       43.38      1.10 o 
   4   5   8       27.96       24.52      0.79 o 
   5   5   8        0.35        1.42      1.35 o 
  -6   6   8        0.04        0.37      0.70 o 
  -5   6   8        5.18        5.10      0.65 o 
  -4   6   8       26.05       22.45      0.85 o 
  -3   6   8       18.39       20.11      1.56 o 
  -2   6   8       26.73       30.04      1.16 o 
  -1   6   8        1.68        1.30      0.79 o 
   0   6   8      138.24      126.58      5.73 o 
   1   6   8      148.97      147.66      4.60 o 
   2   6   8       27.64       25.57      0.80 o 
   3   6   8       23.70       22.30      0.77 o 
   4   6   8        0.75        0.42      0.60 o 
   5   6   8       16.14       17.53      0.86 o 
  -6   7   8        0.34        0.96      0.56 o 
  -5   7   8        2.21        1.05      0.51 o 
  -4   7   8       32.76       33.15      3.62 o 
  -3   7   8       77.89       76.22      1.69 o 
  -2   7   8       50.90       47.61      2.20 o 
  -1   7   8       22.52       24.55      1.37 o 
   0   7   8       73.24       82.59      6.16 o 
   1   7   8      216.51      204.10      8.74 o 
   2   7   8       21.28       16.46      0.77 o 
   3   7   8       12.28       11.35      0.62 o 
   4   7   8        0.46        0.75      0.42 o 
   5   7   8        0.06       -0.19      0.36 o 
  -6   8   8        4.70        3.97      0.64 o 
  -5   8   8        1.03        1.73      0.51 o 
  -4   8   8        0.92        1.16      0.74 o 
  -3   8   8      137.12      131.46      3.68 o 
  -2   8   8      242.71      253.59      7.20 o 
  -1   8   8        0.40        1.49      0.65 o 
   0   8   8       82.63       84.03      2.51 o 
   1   8   8       68.25       68.48      2.12 o 
   2   8   8        0.03        0.46      0.46 o 
   3   8   8        4.18        3.20      0.60 o 
   4   8   8        3.35        2.86      0.57 o 
   5   8   8        5.66        5.55      0.54 o 
  -6   9   8        4.57        4.92      0.93 o 
  -5   9   8        2.77        1.44      0.74 o 
  -4   9   8       25.20       19.79      1.02 o 
  -3   9   8        2.67        1.62      1.07 o 
  -2   9   8        8.60       10.54      0.85 o 
  -1   9   8      153.09      158.12     13.29 o 
   0   9   8      226.62      334.83    141.45 o 
   1   9   8        0.24        0.00      0.47 o 
   2   9   8       48.11       44.13      1.79 o 
   3   9   8        0.10        1.06      0.47 o 
   4   9   8        0.69        1.39      0.46 o 
   5   9   8        0.42        1.25      1.16 o 
  -6  10   8        0.42        1.30      0.65 o 
  -5  10   8        1.13        1.44      0.65 o 
  -4  10   8        0.09        0.23      0.56 o 
  -3  10   8        0.11        3.58      0.98 o 
  -2  10   8        3.81        2.48      0.43 o 
  -1  10   8       13.47       11.35      0.65 o 
   1  10   8        5.80        7.28      0.62 o 
   2  10   8        8.81        7.89      0.64 o 
   3  10   8       30.67       30.30      2.35 o 
   4  10   8        1.34        0.72      0.42 o 
   5  10   8        0.28        0.60      1.30 o 
  -6  11   8        0.52       -0.46      0.60 o 
  -5  11   8        3.90        4.56      0.95 o 
  -3  11   8        0.33        0.14      0.60 o 
  -2  11   8       15.25       18.46      0.68 o 
  -1  11   8        0.07        0.79      0.84 o 
   0  11   8        8.09        9.48      1.07 o 
   1  11   8        1.79        3.02      0.93 o 
   2  11   8        0.00        1.46      0.50 o 
   3  11   8        6.28        6.12      0.70 o 
   4  11   8       20.81       13.75      0.69 o 
   5  11   8        1.07        0.79      0.49 o 
  -5  12   8        1.74        1.95      0.65 o 
  -4  12   8       10.34        6.04      0.70 o 
  -3  12   8       25.42       25.68      0.93 o 
  -2  12   8       22.77       24.71      0.98 o 
  -1  12   8      179.45      188.91      9.31 o 
   0  12   8       40.27       41.40      1.67 o 
   1  12   8       10.12        8.64      0.67 o 
   2  12   8        6.67        6.57      0.88 o 
   3  12   8        0.14        0.70      0.65 o 
   4  12   8        0.01        0.51      0.60 o 
  -5  13   8        5.20        6.23      1.70 o 
  -4  13   8        5.99        4.69      0.74 o 
  -3  13   8      103.71       96.67      2.00 o 
  -2  13   8       15.03       18.13      3.39 o 
  -1  13   8        0.70        0.46      0.70 o 
   0  13   8      238.15      248.09      9.50 o 
   1  13   8        5.26        4.01      1.02 o 
   2  13   8        2.08        2.62      0.98 o 
   3  13   8        7.25        7.08      0.66 o 
   4  13   8        1.15        0.82      0.93 o 
  -5  14   8        0.25        0.79      0.60 o 
  -4  14   8        2.79        1.44      0.56 o 
  -3  14   8        6.05        4.79      1.44 o 
  -2  14   8       28.08       29.06      1.02 o 
  -1  14   8        0.00        0.68      0.88 o 
   0  14   8       11.86       13.46      0.80 o 
   1  14   8       12.41       11.99      0.79 o 
   2  14   8        4.46        3.38      0.52 o 
   3  14   8        3.80        3.62      0.88 o 
   4  14   8        6.90        9.36      0.71 o 
  -5  15   8        0.86        0.52      0.91 o 
  -4  15   8        1.51        3.02      0.70 o 
  -3  15   8       25.88       32.06      1.39 o 
  -2  15   8        6.41        7.61      2.18 o 
  -1  15   8        0.71        1.58      0.79 o 
   0  15   8       44.33       45.19      1.22 o 
   2  15   8        0.34        1.10      0.52 o 
   3  15   8        0.45        0.93      0.53 o 
   4  15   8        3.84        2.42      0.57 o 
  -2  16   8        7.71       10.42      0.84 o 
  -1  16   8        5.11        8.24      1.09 o 
   0  16   8       10.33       10.40      1.11 o 
   1  16   8        0.44        2.00      0.88 o 
   2  16   8        0.61        0.69      0.46 o 
   3  16   8        5.41        5.36      0.62 o 
  -2  17   8        0.34       -0.42      0.74 o 
  -1  17   8        1.82        1.44      0.88 o 
   0  17   8       11.10       11.01      1.16 o 
   2  17   8        4.39        6.42      1.72 o 
   3  17   8        5.08        2.02      2.23 o 
  -2  18   8        3.76        9.85      1.53 o 
  -1  18   8        0.56        2.50      1.79 o 
   0  18   8        2.42        3.39      1.07 o 
   2  18   8        0.15        2.18      0.98 o 
   3  18   8        0.09        0.41      0.48 o 
  -2  19   8        4.20        3.30      1.07 o 
  -1  19   8        5.76        5.49      0.79 o 
   0  19   8        3.38        6.60      1.16 o 
   1  19   8        2.29        2.14      0.62 o 
   2  19   8        0.33        1.36      0.98 o 
  -2  20   8        3.01        8.82      1.35 o 
  -1  20   8        5.71        7.29      1.25 o 
   0  20   8       12.76       21.97      1.49 o 
   1  20   8        8.72        7.01      0.74 o 
  -1  21   8        0.58       -0.70      0.93 o 
   0  21   8        3.50        2.18      0.93 o 
  -6   1   9       18.04       20.84      0.99 o 
  -5   1   9       22.62       21.31      0.90 o 
  -4   1   9        5.84        6.36      0.61 o 
  -3   1   9       27.91       29.78      1.44 o 
  -2   1   9       16.23       14.52      1.10 o 
  -1   1   9        1.53        1.30      0.56 o 
   0   1   9      165.36      170.46      3.26 o 
   1   1   9      198.85      198.37     10.60 o 
   2   1   9      121.73      115.30      3.09 o 
   3   1   9      233.24      230.66     17.01 o 
   4   1   9        1.68        2.97      0.59 o 
   5   1   9        4.12        3.09      0.49 o 
  -6   2   9        0.05        0.89      0.72 o 
  -5   2   9        0.97        3.70      1.79 o 
  -4   2   9        4.27        4.14      0.79 o 
  -3   2   9        0.46        2.00      0.70 o 
  -2   2   9       14.06       13.90      0.74 o 
  -1   2   9       84.03       80.91      4.45 o 
   0   2   9       73.00      123.03     91.66 o 
   1   2   9      115.61      123.19      3.49 o 
   2   2   9      152.58      154.47      4.07 o 
   3   2   9        8.26        6.68      2.07 o 
   4   2   9        6.10        3.44      1.05 o 
   5   2   9        0.69        1.09      0.93 o 
  -6   3   9        1.22        2.42      1.25 o 
  -5   3   9        0.32        1.70      1.42 o 
  -4   3   9       16.50       14.10      1.53 o 
  -3   3   9        0.16       -0.65      0.65 o 
  -2   3   9        8.64        7.37      2.23 o 
  -1   3   9        5.78        4.77      0.44 o 
   0   3   9        3.46        1.46      0.79 o 
   1   3   9       63.58       63.64      1.46 o 
   2   3   9       10.12        9.40      1.10 o 
   3   3   9        0.94        1.30      0.60 o 
   4   3   9        8.00        8.37      0.56 o 
   5   3   9        4.65        5.67      0.69 o 
  -6   4   9        3.85        4.51      0.66 o 
  -5   4   9        0.16        1.11      0.84 o 
  -4   4   9        3.65        2.08      0.79 o 
  -3   4   9       24.99       22.78      1.79 o 
  -2   4   9        4.81        4.85      0.60 o 
  -1   4   9       19.81       17.98      0.75 o 
   0   4   9        1.61        0.97      0.46 o 
   1   4   9      409.09      384.93     21.16 o 
   2   4   9        7.19        9.30      0.70 o 
   3   4   9       43.54       44.70      1.12 o 
   4   4   9        7.12        8.99      1.11 o 
   5   4   9        8.56        8.51      0.77 o 
  -6   5   9        0.12       -0.42      0.60 o 
  -5   5   9        4.50        5.18      0.62 o 
  -4   5   9        0.11        0.98      0.74 o 
  -3   5   9        4.68        4.32      1.28 o 
  -2   5   9        3.76        3.00      1.01 o 
  -1   5   9        8.87        5.20      1.67 o 
   0   5   9        6.30        7.98      0.95 o 
   1   5   9        0.31        0.38      0.41 o 
   2   5   9       70.46       73.05      1.61 o 
   3   5   9        3.69        2.92      0.54 o 
   4   5   9       11.29       10.14      1.25 o 
   5   5   9        3.52        4.71      1.25 o 
  -6   6   9        3.89        3.37      1.53 o 
  -5   6   9        0.73        1.20      0.51 o 
  -4   6   9        0.02        0.42      0.56 o 
  -3   6   9        9.46        8.36      1.72 o 
  -2   6   9       12.09       14.52      0.62 o 
  -1   6   9        0.02        1.21      0.74 o 
   0   6   9       25.23       23.10      1.06 o 
   1   6   9       89.38       93.72      1.94 o 
   2   6   9        8.84       13.08      0.69 o 
   3   6   9        0.14        0.91      0.44 o 
   4   6   9        2.58        4.99      1.23 o 
   5   6   9       36.11       40.40      1.16 o 
  -6   7   9        1.37        0.86      0.77 o 
  -5   7   9        6.93        7.57      0.66 o 
  -4   7   9        0.29       -0.04      0.91 o 
  -3   7   9       17.02       16.75      1.63 o 
  -2   7   9       26.28       28.52      1.03 o 
  -1   7   9        0.08        0.21      0.38 o 
   0   7   9       14.54       14.43      0.93 o 
   1   7   9        0.02       -0.23      0.70 o 
   2   7   9       18.15       17.69      0.93 o 
   3   7   9        0.11        0.18      0.47 o 
   4   7   9       11.94       15.06      2.23 o 
   5   7   9        2.92        1.17      1.53 o 
  -6   8   9        0.10        0.64      0.53 o 
  -5   8   9        0.01       -0.34      0.43 o 
  -4   8   9        2.02        1.76      0.79 o 
  -3   8   9        8.63       14.86      1.83 o 
  -2   8   9       27.31       25.81      0.72 o 
  -1   8   9      117.39      124.79     10.40 o 
   0   8   9       20.22       42.99     18.47 o 
   1   8   9       18.64       17.93      0.95 o 
   2   8   9       14.09       12.44      1.53 o 
   3   8   9        1.89        1.62      0.49 o 
   4   8   9        0.04        0.22      0.41 o 
   5   8   9       16.41       13.42      1.05 o 
  -5   9   9        1.97        1.50      0.70 o 
  -3   9   9      145.53      133.76     11.87 o 
  -2   9   9       20.78       17.67      1.09 o 
   0   9   9       46.19       44.43      1.67 o 
   1   9   9        0.61        1.31      0.58 o 
   2   9   9       48.03       46.67      1.28 o 
   3   9   9        6.07        3.23      0.56 o 
   4   9   9        0.86        0.88      0.60 o 
  -5  10   9       17.75       19.28      1.67 o 
  -4  10   9       57.46       48.89      1.72 o 
  -3  10   9        7.33        8.38      0.73 o 
  -2  10   9       17.18       19.86      0.70 o 
  -1  10   9       39.23       46.93      1.81 o 
   0  10   9       12.80       13.89      0.98 o 
   1  10   9        4.22        5.28      0.58 o 
   2  10   9        4.13        4.21      0.56 o 
   3  10   9        7.62        6.74      0.57 o 
   4  10   9        0.27        0.70      1.28 o 
  -5  11   9        0.93        1.13      0.63 o 
  -3  11   9       16.96       17.71      1.88 o 
  -2  11   9       82.57       85.98      6.26 o 
  -1  11   9      147.00      159.37      4.42 o 
   0  11   9       44.80       53.53      1.91 o 
   1  11   9        1.58        2.48      1.95 o 
   2  11   9        0.03       -0.42      0.65 o 
   3  11   9        6.15        5.34      0.59 o 
   4  11   9        0.11        0.51      0.46 o 
  -5  12   9        0.77        0.14      0.56 o 
  -4  12   9        4.35        3.86      0.74 o 
  -3  12   9       33.25       36.43      1.93 o 
  -2  12   9        9.60       10.40      1.05 o 
  -1  12   9       12.14       10.08      1.02 o 
   1  12   9        3.18        4.24      1.14 o 
   2  12   9        3.20        5.71      0.62 o 
   3  12   9        0.69        1.57      1.35 o 
   4  12   9        4.42        4.90      0.95 o 
  -4  13   9        5.55        4.37      0.65 o 
  -3  13   9       16.42       15.92      0.77 o 
  -2  13   9       18.79       21.44      1.09 o 
  -1  13   9       40.23       52.93      2.14 o 
   0  13   9        2.58        1.63      0.93 o 
   1  13   9        0.00        1.47      0.95 o 
   3  13   9        5.12        4.19      1.97 o 
   4  13   9        0.10        0.79      0.65 o 
  -4  14   9        1.01       -0.23      0.60 o 
  -3  14   9        2.36        4.88      1.07 o 
  -2  14   9        0.68        2.58      2.16 o 
  -1  14   9        7.57        3.11      1.02 o 
   0  14   9        0.94        2.88      1.30 o 
   1  14   9        0.59        1.47      0.56 o 
   2  14   9       14.03       14.46      0.74 o 
   3  14   9        3.73        2.60      0.51 o 
  -4  15   9        0.00       -0.05      0.46 o 
  -3  15   9        2.95        2.00      0.74 o 
  -2  15   9        3.51        4.87      2.02 o 
  -1  15   9        3.36        6.64      1.30 o 
   0  15   9        0.00       -0.74      0.74 o 
   1  15   9        8.43        6.95      0.69 o 
   2  15   9        1.54        2.63      0.69 o 
   3  15   9        0.00        0.80      1.04 o 
  -2  16   9        2.71        4.11      3.46 o 
  -1  16   9        2.20        0.23      0.93 o 
   0  16   9        0.66        1.63      0.88 o 
   1  16   9        1.24        2.36      2.00 o 
   2  16   9       12.01       16.98      1.93 o 
   3  16   9        7.66        5.90      0.84 o 
  -2  17   9        2.06        4.48      0.80 o 
  -1  17   9       12.18       15.51      1.35 o 
   0  17   9        0.23        1.07      0.88 o 
   1  17   9        0.36        0.38      0.65 o 
   2  17   9        4.56        5.98      0.84 o 
  -2  18   9        4.15        4.32      1.16 o 
  -1  18   9        6.91        4.74      1.11 o 
   0  18   9        0.18        2.04      0.98 o 
   1  18   9       26.78       28.43      1.03 o 
   2  18   9        0.33        2.18      0.98 o 
  -2  19   9       21.74       32.19      1.86 o 
  -1  19   9        0.27        0.65      0.88 o 
   0  19   9        2.04        1.72      1.07 o 
   1  19   9       15.74       15.57      0.83 o 
  -5   0  10       11.44       15.14      1.21 o 
  -4   0  10        1.89        3.11      0.84 o 
  -3   0  10        1.13        0.74      0.60 o 
  -2   0  10       10.31        6.57      2.39 o 
  -1   0  10       20.36       19.19      1.74 o 
   0   0  10       11.55       12.91      0.98 o 
   2   0  10       47.62       55.26      1.91 o 
   3   0  10       19.26       18.55      0.74 o 
   4   0  10        7.12        9.01      0.88 o 
  -6   1  10        3.71        3.18      0.66 o 
  -5   1  10       10.76        8.45      0.77 o 
  -4   1  10       15.89       15.58      0.79 o 
  -3   1  10        0.56        2.79      0.79 o 
  -2   1  10        0.42        0.59      0.64 o 
  -1   1  10       33.77       35.56      1.74 o 
   0   1  10        3.76        4.56      0.45 o 
   1   1  10       25.86       25.53      1.88 o 
   2   1  10        7.23        6.26      0.44 o 
   3   1  10       13.65       13.09      0.59 o 
   4   1  10        0.63        0.37      0.60 o 
  -6   2  10        0.39        1.20      1.42 o 
  -5   2  10       17.12       15.93      0.87 o 
  -4   2  10        3.31        3.39      0.95 o 
  -3   2  10        6.92        5.39      0.74 o 
  -2   2  10       18.24       17.31      0.91 o 
  -1   2  10       42.06       38.06      1.07 o 
   0   2  10        2.10        1.95      0.45 o 
   1   2  10       22.04       23.35      1.26 o 
   2   2  10      131.93      134.91      5.95 o 
   3   2  10       14.81       11.26      0.88 o 
   4   2  10        5.70        8.68      0.52 o 
  -6   3  10        0.59        1.37      0.61 o 
  -5   3  10        4.97        6.28      1.76 o 
  -4   3  10        0.89        0.38      0.44 o 
  -3   3  10        0.00        0.09      0.60 o 
  -2   3  10       51.63       47.19      7.60 o 
  -1   3  10        1.85        3.72      1.13 o 
   0   3  10       24.72       26.01      3.04 o 
   1   3  10      185.80      194.69      8.25 o 
   2   3  10        2.23        1.02      0.45 o 
   3   3  10        0.59        1.16      0.46 o 
   4   3  10        2.80        1.67      1.42 o 
  -6   4  10        3.76        2.42      0.88 o 
  -5   4  10        0.08        3.07      0.84 o 
  -4   4  10       10.08        9.55      1.58 o 
  -3   4  10        5.77        3.95      0.65 o 
  -2   4  10       17.40       14.60      2.04 o 
  -1   4  10       32.03       33.56      2.18 o 
   0   4  10        0.09        0.21      0.42 o 
   1   4  10        2.91       -0.27      0.39 o 
   2   4  10       36.32       36.09      1.32 o 
   3   4  10        7.07        7.33      1.46 o 
   4   4  10       15.12       18.76      0.77 o 
  -5   5  10        0.33        1.21      0.88 o 
  -4   5  10        5.06        3.09      2.07 o 
  -3   5  10        2.08        2.63      0.81 o 
  -2   5  10       36.19       33.63      2.72 o 
  -1   5  10       65.61       68.22      2.95 o 
   0   5  10       88.19       94.02      9.32 o 
   1   5  10        8.37        9.61      0.93 o 
   2   5  10      123.29      119.08      7.88 o 
   3   5  10        1.57        2.04      0.79 o 
   4   5  10       14.48       12.74      0.66 o 
  -5   6  10        3.02        3.79      1.42 o 
  -4   6  10        3.89        5.65      1.81 o 
  -3   6  10        9.88        7.79      0.91 o 
  -2   6  10       14.75       17.67      1.88 o 
  -1   6  10       33.98       35.54      2.21 o 
   0   6  10       30.16       35.62      6.92 o 
   1   6  10      192.04      209.38      5.63 o 
   2   6  10       20.11       17.42      2.95 o 
   3   6  10        4.97        5.39      0.61 o 
   4   6  10       26.95       25.55      2.23 o 
  -5   7  10        0.16        0.39      0.49 o 
  -4   7  10       15.11       54.93     58.32 o 
  -3   7  10        0.00       -0.37      0.46 o 
  -2   7  10       24.19       21.10      1.94 o 
  -1   7  10       30.00       29.48      2.28 o 
   0   7  10       16.86       15.82      0.80 o 
   2   7  10       66.38       57.94      2.65 o 
   3   7  10        0.02        0.82      0.63 o 
   4   7  10        4.36        4.05      0.50 o 
  -5   8  10        0.17       -0.23      0.44 o 
  -4   8  10        1.52        2.23      0.84 o 
  -3   8  10        2.24        0.84      0.70 o 
  -2   8  10       54.71       55.76      2.85 o 
  -1   8  10        0.03       -0.40      0.48 o 
   0   8  10       14.60       14.61      1.18 o 
   2   8  10       22.20       18.61      0.72 o 
   3   8  10        3.61        5.42      1.05 o 
   4   8  10        2.96        4.25      1.44 o 
  -5   9  10        1.79        0.88      0.60 o 
  -4   9  10        1.05        0.37      0.60 o 
  -3   9  10        8.45        7.31      0.69 o 
  -2   9  10       27.58       32.96      1.62 o 
  -1   9  10       33.65       34.26      3.67 o 
   0   9  10       25.21       28.14      1.86 o 
   1   9  10       12.23       45.27     24.83 o 
   2   9  10       26.68       30.15      6.50 o 
   3   9  10        0.58        0.44      0.49 o 
   4   9  10        7.40        8.62      0.91 o 
  -5  10  10        1.47        2.97      0.67 o 
  -4  10  10        0.16        0.46      0.65 o 
  -3  10  10        6.08        6.69      0.68 o 
  -2  10  10       11.60       12.58      0.83 o 
  -1  10  10       17.48       20.25      1.44 o 
   0  10  10        0.28        0.52      1.04 o 
   1  10  10        2.58        3.97      0.86 o 
   2  10  10       52.45       56.81      1.72 o 
   3  10  10        9.10       11.01      0.91 o 
   4  10  10        8.31        9.83      0.69 o 
  -5  11  10        3.00        2.94      1.76 o 
  -4  11  10        3.74        2.55      0.70 o 
  -3  11  10        3.82        3.78      0.63 o 
  -2  11  10        0.47        1.26      0.81 o 
  -1  11  10        5.05        4.13      0.98 o 
   0  11  10        8.99        8.26      0.71 o 
   2  11  10        0.13        0.98      0.84 o 
   3  11  10        0.20        1.58      0.84 o 
  -4  12  10        9.43        7.20      0.79 o 
  -3  12  10        0.00        1.82      2.21 o 
  -2  12  10       18.23       22.44      1.79 o 
  -1  12  10        4.31        6.22      1.07 o 
   0  12  10        8.70        8.69      0.70 o 
   1  12  10        0.18       -0.46      0.60 o 
   2  12  10       27.79       32.65      1.05 o 
   3  12  10        4.89        3.43      0.56 o 
  -4  13  10        0.08        0.05      0.56 o 
  -3  13  10       26.75       25.41      1.49 o 
  -2  13  10        0.00        0.98      0.79 o 
  -1  13  10       10.93        9.52      1.07 o 
   0  13  10        2.13        2.32      0.63 o 
   1  13  10        0.72        2.91      1.09 o 
   2  13  10        0.17        1.86      0.84 o 
   3  13  10        0.05       -0.65      0.70 o 
  -4  14  10        2.52        0.19      0.60 o 
  -3  14  10        1.07       -0.23      0.74 o 
  -2  14  10       13.82       12.55      0.85 o 
  -1  14  10       11.52        9.66      1.11 o 
   0  14  10        0.00       -0.56      0.70 o 
   1  14  10        1.41        1.42      0.59 o 
   2  14  10        0.00        1.37      0.79 o 
  -3  15  10        3.70        5.34      1.07 o 
  -2  15  10        7.63        8.50      2.30 o 
  -1  15  10        2.94        3.53      1.11 o 
   0  15  10        0.03        1.85      1.56 o 
   1  15  10        0.65        3.39      0.93 o 
   2  15  10        1.51        1.22      0.57 o 
  -3  16  10        3.98        3.48      0.88 o 
  -2  16  10        6.09        5.55      0.92 o 
  -1  16  10        0.65        2.60      0.98 o 
   0  16  10        4.25        5.78      0.67 o 
   1  16  10        2.85        4.24      1.00 o 
   2  16  10        6.76        5.90      0.88 o 
  -2  17  10        3.86        4.25      3.25 o 
  -1  17  10        0.73        1.67      0.93 o 
   0  17  10       11.22        7.64      1.28 o 
   1  17  10        3.35        3.32      0.63 o 
  -1  18  10        0.39        0.56      0.93 o 
   0  18  10        1.06        2.97      0.70 o 
  -5   1  11        4.36        5.30      0.74 o 
  -4   1  11       11.74       12.21      0.71 o 
  -3   1  11        4.08        0.65      0.74 o 
  -2   1  11       17.82       15.53      1.11 o 
  -1   1  11        4.82        4.65      0.51 o 
   0   1  11        2.34        2.37      0.67 o 
   1   1  11       26.57       23.86      1.28 o 
   2   1  11        0.00        0.29      0.34 o 
   3   1  11        0.86        1.22      0.48 o 
  -5   2  11        0.70        3.60      0.65 o 
  -4   2  11       19.44       19.90      1.32 o 
  -2   2  11        3.17        1.89      1.02 o 
  -1   2  11        9.09        8.34      0.64 o 
   0   2  11        0.80        1.22      1.46 o 
   1   2  11        5.19        5.66      0.77 o 
   2   2  11       18.90       20.25      1.11 o 
   3   2  11        9.50        9.76      2.19 o 
   4   2  11        2.00        1.57      0.81 o 
  -5   3  11        0.67       -0.05      0.53 o 
  -4   3  11        0.70        0.72      0.49 o 
  -3   3  11        8.71        5.62      0.79 o 
  -2   3  11       16.34       17.30      2.44 o 
  -1   3  11        7.57        8.64      0.81 o 
   0   3  11        0.57        1.41      1.86 o 
   1   3  11       34.52       34.71      1.97 o 
   2   3  11       29.17       31.27      1.35 o 
   4   3  11        1.07        1.38      0.61 o 
  -5   4  11        0.27        0.88      0.70 o 
  -4   4  11       10.56       10.42      0.72 o 
  -3   4  11        0.14        2.30      1.88 o 
  -2   4  11       14.91       14.73      1.41 o 
  -1   4  11        1.52        1.81      0.42 o 
   0   4  11       18.29       21.53      3.89 o 
   1   4  11       48.59       47.11      1.23 o 
   2   4  11       19.93       19.84      1.16 o 
   3   4  11       12.86       12.89      1.14 o 
   4   4  11        5.91        4.69      0.53 o 
  -5   5  11        1.60        0.56      0.79 o 
  -4   5  11        8.26       10.01      1.65 o 
  -3   5  11        5.61        6.16      1.88 o 
  -2   5  11        1.72        2.51      0.72 o 
  -1   5  11        1.27        0.95      0.70 o 
   0   5  11       15.14       17.22      2.79 o 
   1   5  11        0.31        1.00      0.54 o 
   2   5  11        0.34        4.96      3.25 o 
   3   5  11        0.32        0.09      0.65 o 
  -5   6  11        0.58        0.65      0.49 o 
  -4   6  11        3.23        2.05      0.58 o 
  -3   6  11        0.96        0.02      0.44 o 
  -2   6  11       10.67        9.77      0.61 o 
  -1   6  11        9.79       12.01      0.75 o 
   0   6  11        2.42        5.89      2.62 o 
   1   6  11       35.47       35.75      2.44 o 
   2   6  11       40.76      103.92    125.88 o 
   3   6  11       12.45       12.80      3.25 o 
  -5   7  11        0.99        1.78      0.81 o 
  -4   7  11        0.08        6.27      1.81 o 
  -3   7  11       16.03       14.40      0.79 o 
  -2   7  11        7.64        9.16      1.04 o 
  -1   7  11        0.13        1.95      0.88 o 
   0   7  11       25.60       26.06      1.39 o 
   1   7  11      108.31      141.02     25.62 o 
   2   7  11        3.88        5.12      0.98 o 
   3   7  11        0.23        1.28      0.48 o 
  -4   8  11        0.90        1.53      0.79 o 
  -3   8  11        2.10        2.60      0.62 o 
  -2   8  11       33.71       32.09      1.92 o 
  -1   8  11       65.68       68.07      5.86 o 
   0   8  11       12.18       12.12      1.11 o 
   1   8  11        2.70        1.49      0.70 o 
   2   8  11        7.48        7.33      1.09 o 
   3   8  11       18.23       14.47      1.07 o 
  -3   9  11        7.83        5.80      1.07 o 
  -2   9  11        0.00        0.48      0.56 o 
  -1   9  11       25.05       27.28      1.67 o 
   0   9  11        5.47        5.53      1.07 o 
   1   9  11        7.29       11.24      1.44 o 
   2   9  11       44.84       48.62      6.30 o 
   3   9  11        1.95        3.18      0.57 o 
  -4  10  11        3.84        2.74      0.74 o 
  -3  10  11        0.16        0.77      1.00 o 
  -2  10  11        0.33        0.28      0.70 o 
  -1  10  11        3.20        4.30      0.61 o 
   0  10  11       12.20       14.69      2.16 o 
   1  10  11        8.04        5.02      0.84 o 
   2  10  11        3.88        4.02      0.61 o 
   3  10  11        3.08        6.13      1.32 o 
  -4  11  11        0.31        1.07      0.65 o 
  -3  11  11        0.50       -0.23      0.93 o 
  -1  11  11        0.68        1.49      0.79 o 
   0  11  11        7.14        8.27      0.69 o 
   1  11  11       23.11       23.51      1.35 o 
   2  11  11        7.57        7.26      0.64 o 
  -3  12  11        2.95        4.92      1.16 o 
  -2  12  11        1.87       -0.42      0.74 o 
  -1  12  11        0.07        1.24      0.59 o 
   0  12  11        4.34        7.46      2.97 o 
   1  12  11        0.06       -0.42      0.74 o 
   2  12  11        6.53        8.33      0.74 o 
  -3  13  11        0.73        0.70      0.98 o 
  -2  13  11        1.28        0.14      0.79 o 
  -1  13  11        0.59        0.05      0.70 o 
   0  13  11        0.27       -0.48      0.48 o 
   1  13  11        0.02        0.21      0.51 o 
   2  13  11        2.29        2.16      0.86 o 
  -3  14  11        0.68        2.69      1.07 o 
  -2  14  11        6.04        7.85      1.25 o 
  -1  14  11        6.68        8.41      1.76 o 
   0  14  11        0.46        0.60      0.79 o 
   1  14  11        9.19        8.87      0.72 o 
  -2  15  11       26.13       26.99      1.44 o 
  -1  15  11        0.98        2.72      1.46 o 
   0  15  11        4.27        5.28      1.07 o 
  -4   0  12        1.97        0.60      0.79 o 
  -3   0  12        1.78        0.28      0.56 o 
  -2   0  12       11.57       11.24      0.98 o 
  -1   0  12        0.40        0.84      0.74 o 
   0   0  12        0.60        2.34      1.90 o 
   1   0  12        0.74        0.94      0.60 o 
   2   0  12        6.90        6.41      0.98 o 
   3   0  12        6.12        5.53      0.79 o 
  -4   1  12        1.06        1.99      0.98 o 
  -3   1  12        0.12        1.35      0.79 o 
  -2   1  12        2.35        4.23      0.84 o 
  -1   1  12        0.08       -0.46      0.51 o 
   0   1  12        2.57        4.24      0.53 o 
   1   1  12        0.58        0.92      0.73 o 
   2   1  12        0.03        2.25      1.21 o 
   3   1  12        8.39        8.95      0.74 o 
  -4   2  12        0.32        1.11      0.49 o 
  -3   2  12        0.01        0.79      0.60 o 
  -2   2  12       25.65       26.85      1.35 o 
  -1   2  12        0.96        0.61      0.42 o 
   0   2  12        0.01        0.67      0.70 o 
   1   2  12        6.60        8.28      1.88 o 
   2   2  12        3.80        3.46      0.46 o 
   3   2  12        0.22        0.60      0.46 o 
  -4   3  12        0.36        1.49      0.65 o 
  -3   3  12        6.60        7.25      0.84 o 
  -2   3  12        3.09        2.46      0.74 o 
  -1   3  12        2.86        2.62      0.66 o 
   0   3  12       12.60       13.22      2.05 o 
   1   3  12        1.79        2.28      0.79 o 
   2   3  12        1.58        1.12      0.48 o 
   3   3  12       13.43       12.08      0.81 o 
  -4   4  12        0.04       -0.14      0.70 o 
  -3   4  12        2.54        1.02      0.65 o 
  -2   4  12       10.61       12.72      0.70 o 
  -1   4  12        5.23        4.18      0.84 o 
   0   4  12       13.91       14.50      1.53 o 
   1   4  12        0.02        2.14      0.79 o 
   2   4  12        5.92        7.03      1.70 o 
  -3   5  12        7.39        7.38      0.64 o 
  -2   5  12        0.86        0.09      0.56 o 
  -1   5  12       38.94       37.41      1.39 o 
   0   5  12        7.72        6.44      0.72 o 
   1   5  12       45.51       50.65      1.86 o 
   2   5  12       41.45       45.81     11.85 o 
  -4   6  12        0.13        2.03      0.67 o 
  -3   6  12       22.82       18.17      0.84 o 
  -2   6  12       38.24       35.38      2.69 o 
  -1   6  12        3.66        3.96      2.95 o 
   0   6  12        0.40       -0.23      0.74 o 
   1   6  12       23.46       23.03      2.65 o 
   2   6  12        0.17        1.81      0.79 o 
  -4   7  12        0.01        0.23      1.35 o 
  -3   7  12        4.89        5.63      0.67 o 
  -2   7  12       21.31       18.35      1.74 o 
  -1   7  12        1.46        1.20      0.88 o 
   0   7  12        1.58        0.05      0.70 o 
   1   7  12        3.19        2.72      0.86 o 
   2   7  12        1.22        1.76      0.74 o 
  -3   8  12        0.27        1.98      0.52 o 
  -2   8  12        0.01       -0.28      0.74 o 
   0   8  12       19.12       25.92      1.44 o 
   1   8  12        2.21        0.73      0.58 o 
   2   8  12        2.63        3.90      0.74 o 
  -3   9  12        1.04        0.88      0.65 o 
  -1   9  12       15.85       19.07      0.89 o 
   0   9  12        0.42        0.70      0.79 o 
   1   9  12        5.32        4.21      0.70 o 
   2   9  12        0.41        2.32      0.84 o 
  -3  10  12        3.15        3.14      1.25 o 
  -2  10  12        0.00       -0.23      0.74 o 
  -1  10  12        6.86        8.90      2.00 o 
   0  10  12       11.52       12.87      1.21 o 
   1  10  12        0.18        0.00      0.70 o 
  -2  11  12        1.42        3.02      0.93 o 
  -1  11  12       19.43       22.83      1.42 o 
   0  11  12        5.40        5.48      0.93 o 
   1  11  12        3.00        1.46      0.56 o 
  -1  12  12       11.53       13.26      0.84 o 
   0  12  12        0.27        1.49      0.98 o 
  -1  13  12       10.28       10.66      0.79 o 
  -3   1  13        0.60       -0.14      0.65 o 
  -2   1  13        1.29        2.42      0.79 o 
  -1   1  13        1.03        1.84      0.98 o 
   0   1  13        6.38        6.28      0.46 o 
   1   1  13        0.59        0.73      0.40 o 
  -2   2  13        3.89        2.28      0.74 o 
  -1   2  13        6.71        6.75      0.45 o 
   0   2  13        3.66        3.22      0.37 o 
   1   2  13        0.66        0.75      0.47 o 
  -3   3  13        0.01        1.07      0.70 o 
  -1   3  13        8.04        8.24      0.80 o 
   0   3  13       11.26        9.26      0.59 o 
   1   3  13        2.35        1.27      0.46 o 
  -3   4  13        2.75        4.09      0.79 o 
  -2   4  13        0.04        0.33      0.60 o 
  -1   4  13        1.36        1.30      0.88 o 
   0   4  13        3.41        3.33      0.81 o 
   1   4  13        2.66        8.61      4.34 o 
  -3   5  13       10.63        9.01      0.98 o 
  -2   5  13        9.48        8.90      1.42 o 
  -1   5  13        6.88       11.10      1.14 o 
   0   5  13        3.10        4.71      0.64 o 
   1   5  13        0.99        5.76      1.02 o 
  -2   6  13        5.21        4.11      1.53 o 
  -1   6  13        0.04        1.11      1.16 o 
   0   6  13        7.19        8.28      2.76 o 
   1   6  13        2.88        6.13      3.25 o 
  -2   7  13        4.56        3.48      1.16 o 
  -1   7  13        1.66        4.33      2.16 o 
   0   7  13       32.22       28.72      1.00 o 
  -1   8  13        1.87        0.75      1.00 o 
   0   8  13       16.92       17.85      2.72 o 
  -1   9  13        8.97        8.59      1.21 o 
                                                 
